# Supplementary material for: A practical tool for maximal information coefficient analysis
Source: Gigascience. 2018 Apr 2;7(4):1–8. doi: 10.1093/gigascience/giy032 (PMC5893960; doi:10.1093/gigascience/giy032)
Supplement: Additional Files [file giy032_supp.zip]

Archive with 3 entries (3 files):
- Additional File 1(1).xlsx
- Additional File 2.pdf
- Manuscript Reference PDF.pdf
