# Supplementary material for: A practical tool for maximal information coefficient analysis
Source: Gigascience. 2018 Apr 2;7(4):1–8. doi: 10.1093/gigascience/giy032 (PMC5893960; doi:10.1093/gigascience/giy032)
Supplement: Additional Files [file giy032_supp.zip › Additional File 1(1).xlsx]

## Sheet: Table A1
Number of samples	Replicate number	FP	FN	TP	TN	Power	FDR
25	0	6	416	184	59394	0.306667	0.0315789
25	1	6	450	150	59394	0.25	0.0384615
25	2	7	436	164	59393	0.273333	0.0409357
25	3	16	424	176	59384	0.293333	0.0833333
25	4	11	401	199	59389	0.331667	0.052381
25	5	9	439	161	59391	0.268333	0.0529412
25	6	10	429	171	59390	0.285	0.0552486
25	7	13	441	159	59387	0.265	0.0755814
25	8	2	456	144	59398	0.24	0.0136986
25	9	7	426	174	59393	0.29	0.038674
25	10	13	416	184	59387	0.306667	0.0659898
25	11	8	408	192	59392	0.32	0.04
25	12	11	406	194	59389	0.323333	0.0536585
25	13	5	431	169	59395	0.281667	0.0287356
25	14	9	432	168	59391	0.28	0.0508475
25	15	10	420	180	59390	0.3	0.0526316
25	16	10	449	151	59390	0.251667	0.0621118
25	17	4	435	165	59396	0.275	0.0236686
25	18	8	425	175	59392	0.291667	0.0437158
25	19	17	433	167	59383	0.278333	0.0923913
50	0	23	266	334	59377	0.556667	0.0644258
50	1	12	324	276	59388	0.46	0.0416667
50	2	18	312	288	59382	0.48	0.0588235
50	3	12	317	283	59388	0.471667	0.040678
50	4	18	277	323	59382	0.538333	0.0527859
50	5	9	306	294	59391	0.49	0.029703
50	6	14	290	310	59386	0.516667	0.0432099
50	7	16	302	298	59384	0.496667	0.0509554
50	8	14	309	291	59386	0.485	0.0459016
50	9	20	264	336	59380	0.56	0.0561798
50	10	18	278	322	59382	0.536667	0.0529412
50	11	13	265	335	59387	0.558333	0.0373563
50	12	11	242	358	59389	0.596667	0.0298103
50	13	21	264	336	59379	0.56	0.0588235
50	14	23	256	344	59377	0.573333	0.0626703
50	15	20	253	347	59380	0.578333	0.0544959
50	16	20	293	307	59380	0.511667	0.0611621
50	17	12	288	312	59388	0.52	0.037037
50	18	14	254	346	59386	0.576667	0.0388889
50	19	18	299	301	59382	0.501667	0.0564263
100	0	17	168	432	59383	0.72	0.0378619
100	1	16	207	393	59384	0.655	0.0391198
100	2	21	211	389	59379	0.648333	0.0512195
100	3	31	182	418	59369	0.696667	0.0690423
100	4	21	149	451	59379	0.751667	0.0444915
100	5	17	174	426	59383	0.71	0.0383747
100	6	25	197	403	59375	0.671667	0.0584112
100	7	35	171	429	59365	0.715	0.075431
100	8	16	189	411	59384	0.685	0.0374707
100	9	29	177	423	59371	0.705	0.0641593
100	10	16	161	439	59384	0.731667	0.0351648
100	11	27	164	436	59373	0.726667	0.0583153
100	12	25	147	453	59375	0.755	0.0523013
100	13	23	164	436	59377	0.726667	0.0501089
100	14	26	156	444	59374	0.74	0.0553191
100	15	18	140	460	59382	0.766667	0.0376569
100	16	10	163	437	59390	0.728333	0.0223714
100	17	17	169	431	59383	0.718333	0.0379464
100	18	32	131	469	59368	0.781667	0.0638723
100	19	16	197	403	59384	0.671667	0.0381862
250	0	24	89	511	59376	0.851667	0.0448598
250	1	27	108	492	59373	0.82	0.0520231
250	2	26	123	477	59374	0.795	0.0516899
250	3	19	92	508	59381	0.846667	0.0360531
250	4	27	77	523	59373	0.871667	0.0490909
250	5	30	102	498	59370	0.83	0.0568182
250	6	27	115	485	59373	0.808333	0.0527344
250	7	33	97	503	59367	0.838333	0.0615672
250	8	25	95	505	59375	0.841667	0.0471698
250	9	33	97	503	59367	0.838333	0.0615672
250	10	17	97	503	59383	0.838333	0.0326923
250	11	14	103	497	59386	0.828333	0.0273973
250	12	37	78	522	59363	0.87	0.0661896
250	13	17	92	508	59383	0.846667	0.032381
250	14	26	79	521	59374	0.868333	0.047532
250	15	31	67	533	59369	0.888333	0.0549645
250	16	24	95	505	59376	0.841667	0.0453686
250	17	25	106	494	59375	0.823333	0.0481696
250	18	24	74	526	59376	0.876667	0.0436364
250	19	23	114	486	59377	0.81	0.0451866
1000	0	34	19	581	59366	0.968333	0.0552846
1000	1	31	34	566	59369	0.943333	0.0519263
1000	2	48	40	560	59352	0.933333	0.0789474
1000	3	34	21	579	59366	0.965	0.0554649
1000	4	36	22	578	59364	0.963333	0.0586319
1000	5	24	32	568	59376	0.946667	0.0405405
1000	6	37	27	573	59363	0.955	0.0606557
1000	7	34	28	572	59366	0.953333	0.0561056
1000	8	33	25	575	59367	0.958333	0.0542763
1000	9	35	31	569	59365	0.948333	0.057947
1000	10	22	26	574	59378	0.956667	0.0369128
1000	11	25	32	568	59375	0.946667	0.0421585
1000	12	30	21	579	59370	0.965	0.0492611
1000	13	28	24	576	59372	0.96	0.0463576
1000	14	29	21	579	59371	0.965	0.0476974
1000	15	25	17	583	59375	0.971667	0.0411184
1000	16	31	28	572	59369	0.953333	0.0514096
1000	17	17	34	566	59383	0.943333	0.0291595
1000	18	32	22	578	59368	0.963333	0.052459
1000	19	31	32	568	59369	0.946667	0.0517529

## Sheet: Table A2
Number of permutations	Number of samples	Replicate number	FP	FN	TP	TN	FDR	Power
5000	25	0	0	600	0	59400	NaN	0
5000	25	1	0	600	0	59400	NaN	0
5000	25	2	0	600	0	59400	NaN	0
5000	25	3	0	600	0	59400	NaN	0
5000	25	4	0	600	0	59400	NaN	0
5000	25	5	0	600	0	59400	NaN	0
5000	25	6	0	600	0	59400	NaN	0
5000	25	7	0	600	0	59400	NaN	0
5000	25	8	0	600	0	59400	NaN	0
5000	25	9	0	600	0	59400	NaN	0
5000	25	10	0	600	0	59400	NaN	0
5000	25	11	0	600	0	59400	NaN	0
5000	25	12	0	600	0	59400	NaN	0
5000	25	13	0	600	0	59400	NaN	0
5000	25	14	0	600	0	59400	NaN	0
5000	25	15	0	600	0	59400	NaN	0
5000	25	16	0	600	0	59400	NaN	0
5000	25	17	0	600	0	59400	NaN	0
5000	25	18	0	600	0	59400	NaN	0
5000	25	19	0	600	0	59400	NaN	0
5000	50	0	8	285	315	59392	0.0247678	0.525
5000	50	1	12	322	278	59388	0.0413793	0.463333
5000	50	2	0	600	0	59400	NaN	0
5000	50	3	18	306	294	59382	0.0576923	0.49
5000	50	4	9	290	310	59391	0.0282132	0.516667
5000	50	5	0	340	260	59400	0	0.433333
5000	50	6	11	294	306	59389	0.0347003	0.51
5000	50	7	2	323	277	59398	0.00716846	0.461667
5000	50	8	42	287	313	59358	0.11831	0.521667
5000	50	9	12	285	315	59388	0.0366972	0.525
5000	50	10	18	276	324	59382	0.0526316	0.54
5000	50	11	12	267	333	59388	0.0347826	0.555
5000	50	12	4	253	347	59396	0.011396	0.578333
5000	50	13	3	335	265	59397	0.011194	0.441667
5000	50	14	39	244	356	59361	0.0987342	0.593333
5000	50	15	21	251	349	59379	0.0567568	0.581667
5000	50	16	16	296	304	59384	0.05	0.506667
5000	50	17	0	600	0	59400	NaN	0
5000	50	18	0	306	294	59400	0	0.49
5000	50	19	7	327	273	59393	0.025	0.455
5000	100	0	28	163	437	59372	0.0602151	0.728333
5000	100	1	8	219	381	59392	0.0205656	0.635
5000	100	2	12	215	385	59388	0.0302267	0.641667
5000	100	3	9	202	398	59391	0.022113	0.663333
5000	100	4	15	153	447	59385	0.0324675	0.745
5000	100	5	0	243	357	59400	0	0.595
5000	100	6	36	189	411	59364	0.0805369	0.685
5000	100	7	25	174	426	59375	0.0554324	0.71
5000	100	8	5	206	394	59395	0.0125313	0.656667
5000	100	9	1	210	390	59399	0.00255754	0.65
5000	100	10	3	181	419	59397	0.007109	0.698333
5000	100	11	60	144	456	59340	0.116279	0.76
5000	100	12	34	136	464	59366	0.0682731	0.773333
5000	100	13	55	152	448	59345	0.109344	0.746667
5000	100	14	20	158	442	59380	0.04329	0.736667
5000	100	15	10	157	443	59390	0.0220751	0.738333
5000	100	16	52	148	452	59348	0.103175	0.753333
5000	100	17	5	183	417	59395	0.0118483	0.695
5000	100	18	52	127	473	59348	0.0990476	0.788333
5000	100	19	4	204	396	59396	0.01	0.66
5000	250	0	5	109	491	59395	0.0100806	0.818333
5000	250	1	4	127	473	59396	0.00838574	0.788333
5000	250	2	0	162	438	59400	0	0.73
5000	250	3	10	96	504	59390	0.0194553	0.84
5000	250	4	1	98	502	59399	0.00198807	0.836667
5000	250	5	11	112	488	59389	0.0220441	0.813333
5000	250	6	17	117	483	59383	0.034	0.805
5000	250	7	26	101	499	59374	0.0495238	0.831667
5000	250	8	21	102	498	59379	0.0404624	0.83
5000	250	9	27	100	500	59373	0.0512334	0.833333
5000	250	10	32	91	509	59368	0.0591497	0.848333
5000	250	11	8	114	486	59392	0.0161943	0.81
5000	250	12	40	78	522	59360	0.0711744	0.87
5000	250	13	3	100	500	59397	0.00596421	0.833333
5000	250	14	21	80	520	59379	0.038817	0.866667
5000	250	15	2	86	514	59398	0.00387597	0.856667
5000	250	16	22	95	505	59378	0.0417457	0.841667
5000	250	17	13	110	490	59387	0.0258449	0.816667
5000	250	18	8	80	520	59392	0.0151515	0.866667
5000	250	19	26	113	487	59374	0.0506823	0.811667
5000	1000	0	34	19	581	59366	0.0552846	0.968333
5000	1000	1	11	36	564	59389	0.0191304	0.94
5000	1000	2	13	45	555	59387	0.0228873	0.925
5000	1000	3	68	20	580	59332	0.104938	0.966667
5000	1000	4	27	22	578	59373	0.0446281	0.963333
5000	1000	5	15	34	566	59385	0.0258176	0.943333
5000	1000	6	10	35	565	59390	0.0173913	0.941667
5000	1000	7	6	37	563	59394	0.0105448	0.938333
5000	1000	8	25	25	575	59375	0.0416667	0.958333
5000	1000	9	13	35	565	59387	0.0224913	0.941667
5000	1000	10	6	33	567	59394	0.0104712	0.945
5000	1000	11	4	35	565	59396	0.00702988	0.941667
5000	1000	12	36	21	579	59364	0.0585366	0.965
5000	1000	13	49	23	577	59351	0.0782748	0.961667
5000	1000	14	29	21	579	59371	0.0476974	0.965
5000	1000	15	3	23	577	59397	0.00517241	0.961667
5000	1000	16	15	32	568	59385	0.025729	0.946667
5000	1000	17	38	30	570	59362	0.0625	0.95
5000	1000	18	6	28	572	59394	0.0103806	0.953333
5000	1000	19	21	35	565	59379	0.0358362	0.941667
6000	25	0	14	398	202	59386	0.0648148	0.336667
6000	25	1	0	600	0	59400	NaN	0
6000	25	2	0	600	0	59400	NaN	0
6000	25	3	16	424	176	59384	0.0833333	0.293333
6000	25	4	0	600	0	59400	NaN	0
6000	25	5	0	600	0	59400	NaN	0
6000	25	6	0	600	0	59400	NaN	0
6000	25	7	17	423	177	59383	0.0876289	0.295
6000	25	8	0	600	0	59400	NaN	0
6000	25	9	31	396	204	59369	0.131915	0.34
6000	25	10	16	407	193	59384	0.076555	0.321667
6000	25	11	8	393	207	59392	0.0372093	0.345
6000	25	12	11	405	195	59389	0.0533981	0.325
6000	25	13	0	600	0	59400	NaN	0
6000	25	14	0	600	0	59400	NaN	0
6000	25	15	0	600	0	59400	NaN	0
6000	25	16	0	600	0	59400	NaN	0
6000	25	17	27	399	201	59373	0.118421	0.335
6000	25	18	0	600	0	59400	NaN	0
6000	25	19	0	600	0	59400	NaN	0
6000	50	0	8	285	315	59392	0.0247678	0.525
6000	50	1	12	322	278	59388	0.0413793	0.463333
6000	50	2	0	393	207	59400	0	0.345
6000	50	3	10	324	276	59390	0.034965	0.46
6000	50	4	9	290	310	59391	0.0282132	0.516667
6000	50	5	0	340	260	59400	0	0.433333
6000	50	6	11	294	306	59389	0.0347003	0.51
6000	50	7	2	323	277	59398	0.00716846	0.461667
6000	50	8	31	289	311	59369	0.0906433	0.518333
6000	50	9	12	285	315	59388	0.0366972	0.525
6000	50	10	18	276	324	59382	0.0526316	0.54
6000	50	11	12	267	333	59388	0.0347826	0.555
6000	50	12	4	253	347	59396	0.011396	0.578333
6000	50	13	3	335	265	59397	0.011194	0.441667
6000	50	14	43	243	357	59357	0.1075	0.595
6000	50	15	32	236	364	59368	0.0808081	0.606667
6000	50	16	16	296	304	59384	0.05	0.506667
6000	50	17	0	386	214	59400	0	0.356667
6000	50	18	0	306	294	59400	0	0.49
6000	50	19	7	327	273	59393	0.025	0.455
6000	100	0	20	164	436	59380	0.0438596	0.726667
6000	100	1	8	219	381	59392	0.0205656	0.635
6000	100	2	12	215	385	59388	0.0302267	0.641667
6000	100	3	14	197	403	59386	0.0335731	0.671667
6000	100	4	15	153	447	59385	0.0324675	0.745
6000	100	5	0	243	357	59400	0	0.595
6000	100	6	36	189	411	59364	0.0805369	0.685
6000	100	7	25	174	426	59375	0.0554324	0.71
6000	100	8	6	203	397	59394	0.0148883	0.661667
6000	100	9	5	188	412	59395	0.0119904	0.686667
6000	100	10	22	157	443	59378	0.0473118	0.738333
6000	100	11	45	154	446	59355	0.0916497	0.743333
6000	100	12	16	151	449	59384	0.0344086	0.748333
6000	100	13	55	152	448	59345	0.109344	0.746667
6000	100	14	20	158	442	59380	0.04329	0.736667
6000	100	15	12	152	448	59388	0.026087	0.746667
6000	100	16	52	148	452	59348	0.103175	0.753333
6000	100	17	7	180	420	59393	0.0163934	0.7
6000	100	18	52	127	473	59348	0.0990476	0.788333
6000	100	19	27	192	408	59373	0.062069	0.68
6000	250	0	5	109	491	59395	0.0100806	0.818333
6000	250	1	4	127	473	59396	0.00838574	0.788333
6000	250	2	6	139	461	59394	0.012848	0.768333
6000	250	3	2	100	500	59398	0.00398406	0.833333
6000	250	4	1	98	502	59399	0.00198807	0.836667
6000	250	5	11	112	488	59389	0.0220441	0.813333
6000	250	6	17	117	483	59383	0.034	0.805
6000	250	7	26	101	499	59374	0.0495238	0.831667
6000	250	8	21	102	498	59379	0.0404624	0.83
6000	250	9	27	100	500	59373	0.0512334	0.833333
6000	250	10	32	91	509	59368	0.0591497	0.848333
6000	250	11	9	114	486	59391	0.0181818	0.81
6000	250	12	40	78	522	59360	0.0711744	0.87
6000	250	13	3	100	500	59397	0.00596421	0.833333
6000	250	14	18	90	510	59382	0.0340909	0.85
6000	250	15	2	86	514	59398	0.00387597	0.856667
6000	250	16	7	104	496	59393	0.0139165	0.826667
6000	250	17	13	110	490	59387	0.0258449	0.816667
6000	250	18	8	80	520	59392	0.0151515	0.866667
6000	250	19	7	126	474	59393	0.014553	0.79
6000	1000	0	44	18	582	59356	0.0702875	0.97
6000	1000	1	29	34	566	59371	0.0487395	0.943333
6000	1000	2	7	48	552	59393	0.0125224	0.92
6000	1000	3	45	21	579	59355	0.0721154	0.965
6000	1000	4	63	20	580	59337	0.0979782	0.966667
6000	1000	5	16	33	567	59384	0.0274443	0.945
6000	1000	6	86	26	574	59314	0.130303	0.956667
6000	1000	7	6	37	563	59394	0.0105448	0.938333
6000	1000	8	36	25	575	59364	0.0589198	0.958333
6000	1000	9	14	35	565	59386	0.0241796	0.941667
6000	1000	10	18	28	572	59382	0.0305085	0.953333
6000	1000	11	4	35	565	59396	0.00702988	0.941667
6000	1000	12	94	19	581	59306	0.139259	0.968333
6000	1000	13	68	22	578	59332	0.105263	0.963333
6000	1000	14	32	20	580	59368	0.0522876	0.966667
6000	1000	15	1	24	576	59399	0.0017331	0.96
6000	1000	16	6	33	567	59394	0.0104712	0.945
6000	1000	17	9	36	564	59391	0.0157068	0.94
6000	1000	18	5	28	572	59395	0.00866551	0.953333
6000	1000	19	25	35	565	59375	0.0423729	0.941667
7000	25	0	14	398	202	59386	0.0648148	0.336667
7000	25	1	0	600	0	59400	NaN	0
7000	25	2	0	600	0	59400	NaN	0
7000	25	3	16	424	176	59384	0.0833333	0.293333
7000	25	4	3	423	177	59397	0.0166667	0.295
7000	25	5	0	600	0	59400	NaN	0
7000	25	6	0	600	0	59400	NaN	0
7000	25	7	17	423	177	59383	0.0876289	0.295
7000	25	8	0	600	0	59400	NaN	0
7000	25	9	31	396	204	59369	0.131915	0.34
7000	25	10	16	407	193	59384	0.076555	0.321667
7000	25	11	8	393	207	59392	0.0372093	0.345
7000	25	12	11	405	195	59389	0.0533981	0.325
7000	25	13	0	600	0	59400	NaN	0
7000	25	14	0	600	0	59400	NaN	0
7000	25	15	0	600	0	59400	NaN	0
7000	25	16	18	431	169	59382	0.0962567	0.281667
7000	25	17	27	399	201	59373	0.118421	0.335
7000	25	18	11	420	180	59389	0.0575916	0.3
7000	25	19	13	437	163	59387	0.0738636	0.271667
7000	50	0	20	269	331	59380	0.0569801	0.551667
7000	50	1	12	322	278	59388	0.0413793	0.463333
7000	50	2	0	393	207	59400	0	0.345
7000	50	3	10	324	276	59390	0.034965	0.46
7000	50	4	9	290	310	59391	0.0282132	0.516667
7000	50	5	0	340	260	59400	0	0.433333
7000	50	6	27	284	316	59373	0.0787172	0.526667
7000	50	7	2	323	277	59398	0.00716846	0.461667
7000	50	8	4	334	266	59396	0.0148148	0.443333
7000	50	9	20	262	338	59380	0.0558659	0.563333
7000	50	10	6	292	308	59394	0.0191083	0.513333
7000	50	11	35	247	353	59365	0.0902062	0.588333
7000	50	12	10	245	355	59390	0.0273973	0.591667
7000	50	13	3	335	265	59397	0.011194	0.441667
7000	50	14	43	243	357	59357	0.1075	0.595
7000	50	15	32	236	364	59368	0.0808081	0.606667
7000	50	16	9	305	295	59391	0.0296053	0.491667
7000	50	17	17	280	320	59383	0.0504451	0.533333
7000	50	18	0	306	294	59400	0	0.49
7000	50	19	0	395	205	59400	0	0.341667
7000	100	0	20	164	436	59380	0.0438596	0.726667
7000	100	1	11	214	386	59389	0.0277078	0.643333
7000	100	2	13	215	385	59387	0.0326633	0.641667
7000	100	3	14	197	403	59386	0.0335731	0.671667
7000	100	4	15	152	448	59385	0.0323974	0.746667
7000	100	5	1	221	379	59399	0.00263158	0.631667
7000	100	6	37	189	411	59363	0.0825893	0.685
7000	100	7	25	174	426	59375	0.0554324	0.71
7000	100	8	6	203	397	59394	0.0148883	0.661667
7000	100	9	5	188	412	59395	0.0119904	0.686667
7000	100	10	5	179	421	59395	0.0117371	0.701667
7000	100	11	8	176	424	59392	0.0185185	0.706667
7000	100	12	16	151	449	59384	0.0344086	0.748333
7000	100	13	35	156	444	59365	0.0730689	0.74
7000	100	14	13	165	435	59387	0.0290179	0.725
7000	100	15	12	152	448	59388	0.026087	0.746667
7000	100	16	80	140	460	59320	0.148148	0.766667
7000	100	17	7	180	420	59393	0.0163934	0.7
7000	100	18	52	127	473	59348	0.0990476	0.788333
7000	100	19	7	199	401	59393	0.0171569	0.668333
7000	250	0	22	92	508	59378	0.0415094	0.846667
7000	250	1	5	127	473	59395	0.0104603	0.788333
7000	250	2	26	124	476	59374	0.0517928	0.793333
7000	250	3	10	96	504	59390	0.0194553	0.84
7000	250	4	1	97	503	59399	0.00198413	0.838333
7000	250	5	18	110	490	59382	0.0354331	0.816667
7000	250	6	31	110	490	59369	0.059501	0.816667
7000	250	7	35	97	503	59365	0.0650558	0.838333
7000	250	8	47	90	510	59353	0.0843806	0.85
7000	250	9	27	100	500	59373	0.0512334	0.833333
7000	250	10	32	91	509	59368	0.0591497	0.848333
7000	250	11	9	114	486	59391	0.0181818	0.81
7000	250	12	41	78	522	59359	0.0728242	0.87
7000	250	13	6	98	502	59394	0.011811	0.836667
7000	250	14	18	87	513	59382	0.0338983	0.855
7000	250	15	4	85	515	59396	0.00770713	0.858333
7000	250	16	0	110	490	59400	0	0.816667
7000	250	17	26	104	496	59374	0.0498084	0.826667
7000	250	18	10	80	520	59390	0.0188679	0.866667
7000	250	19	5	127	473	59395	0.0104603	0.788333
7000	1000	0	46	18	582	59354	0.0732484	0.97
7000	1000	1	26	34	566	59374	0.0439189	0.943333
7000	1000	2	13	45	555	59387	0.0228873	0.925
7000	1000	3	38	21	579	59362	0.0615883	0.965
7000	1000	4	67	20	580	59333	0.103555	0.966667
7000	1000	5	18	32	568	59382	0.0307167	0.946667
7000	1000	6	10	35	565	59390	0.0173913	0.941667
7000	1000	7	12	31	569	59388	0.020654	0.948333
7000	1000	8	37	24	576	59363	0.0603589	0.96
7000	1000	9	15	33	567	59385	0.0257732	0.945
7000	1000	10	18	28	572	59382	0.0305085	0.953333
7000	1000	11	16	32	568	59384	0.0273973	0.946667
7000	1000	12	96	19	581	59304	0.141802	0.968333
7000	1000	13	49	23	577	59351	0.0782748	0.961667
7000	1000	14	34	20	580	59366	0.0553746	0.966667
7000	1000	15	3	23	577	59397	0.00517241	0.961667
7000	1000	16	15	32	568	59385	0.025729	0.946667
7000	1000	17	9	36	564	59391	0.0157068	0.94
7000	1000	18	3	29	571	59397	0.00522648	0.951667
7000	1000	19	21	35	565	59379	0.0358362	0.941667
8000	25	0	14	398	202	59386	0.0648148	0.336667
8000	25	1	9	449	151	59391	0.05625	0.251667
8000	25	2	2	452	148	59398	0.0133333	0.246667
8000	25	3	16	424	176	59384	0.0833333	0.293333
8000	25	4	1	432	168	59399	0.00591716	0.28
8000	25	5	6	442	158	59394	0.0365854	0.263333
8000	25	6	0	600	0	59400	NaN	0
8000	25	7	17	423	177	59383	0.0876289	0.295
8000	25	8	0	600	0	59400	NaN	0
8000	25	9	13	410	190	59387	0.0640394	0.316667
8000	25	10	16	407	193	59384	0.076555	0.321667
8000	25	11	8	399	201	59392	0.0382775	0.335
8000	25	12	11	405	195	59389	0.0533981	0.325
8000	25	13	4	436	164	59396	0.0238095	0.273333
8000	25	14	0	600	0	59400	NaN	0
8000	25	15	0	600	0	59400	NaN	0
8000	25	16	18	431	169	59382	0.0962567	0.281667
8000	25	17	27	399	201	59373	0.118421	0.335
8000	25	18	11	420	180	59389	0.0575916	0.3
8000	25	19	13	437	163	59387	0.0738636	0.271667
8000	50	0	20	269	331	59380	0.0569801	0.551667
8000	50	1	10	327	273	59390	0.0353357	0.455
8000	50	2	0	393	207	59400	0	0.345
8000	50	3	18	306	294	59382	0.0576923	0.49
8000	50	4	11	286	314	59389	0.0338462	0.523333
8000	50	5	0	340	260	59400	0	0.433333
8000	50	6	27	284	316	59373	0.0787172	0.526667
8000	50	7	2	323	277	59398	0.00716846	0.461667
8000	50	8	29	290	310	59371	0.0855457	0.516667
8000	50	9	20	262	338	59380	0.0558659	0.563333
8000	50	10	11	284	316	59389	0.0336391	0.526667
8000	50	11	7	273	327	59393	0.0209581	0.545
8000	50	12	10	245	355	59390	0.0273973	0.591667
8000	50	13	7	303	297	59393	0.0230263	0.495
8000	50	14	39	244	356	59361	0.0987342	0.593333
8000	50	15	32	235	365	59368	0.0806045	0.608333
8000	50	16	16	296	304	59384	0.05	0.506667
8000	50	17	17	280	320	59383	0.0504451	0.533333
8000	50	18	4	275	325	59396	0.0121581	0.541667
8000	50	19	0	395	205	59400	0	0.341667
8000	100	0	20	163	437	59380	0.0437637	0.728333
8000	100	1	11	214	386	59389	0.0277078	0.643333
8000	100	2	56	195	405	59344	0.121475	0.675
8000	100	3	14	197	403	59386	0.0335731	0.671667
8000	100	4	16	151	449	59384	0.0344086	0.748333
8000	100	5	1	221	379	59399	0.00263158	0.631667
8000	100	6	36	189	411	59364	0.0805369	0.685
8000	100	7	26	172	428	59374	0.0572687	0.713333
8000	100	8	6	203	397	59394	0.0148883	0.661667
8000	100	9	5	188	412	59395	0.0119904	0.686667
8000	100	10	20	157	443	59380	0.0431965	0.738333
8000	100	11	8	176	424	59392	0.0185185	0.706667
8000	100	12	20	149	451	59380	0.0424628	0.751667
8000	100	13	35	156	444	59365	0.0730689	0.74
8000	100	14	20	158	442	59380	0.04329	0.736667
8000	100	15	15	146	454	59385	0.0319829	0.756667
8000	100	16	52	148	452	59348	0.103175	0.753333
8000	100	17	7	180	420	59393	0.0163934	0.7
8000	100	18	52	127	473	59348	0.0990476	0.788333
8000	100	19	7	199	401	59393	0.0171569	0.668333
8000	250	0	22	92	508	59378	0.0415094	0.846667
8000	250	1	4	127	473	59396	0.00838574	0.788333
8000	250	2	26	123	477	59374	0.0516899	0.795
8000	250	3	10	95	505	59390	0.0194175	0.841667
8000	250	4	1	97	503	59399	0.00198413	0.838333
8000	250	5	19	109	491	59381	0.0372549	0.818333
8000	250	6	32	110	490	59368	0.0613027	0.816667
8000	250	7	35	97	503	59365	0.0650558	0.838333
8000	250	8	47	90	510	59353	0.0843806	0.85
8000	250	9	27	100	500	59373	0.0512334	0.833333
8000	250	10	32	91	509	59368	0.0591497	0.848333
8000	250	11	10	114	486	59390	0.0201613	0.81
8000	250	12	40	78	522	59360	0.0711744	0.87
8000	250	13	6	98	502	59394	0.011811	0.836667
8000	250	14	18	86	514	59382	0.0338346	0.856667
8000	250	15	4	85	515	59396	0.00770713	0.858333
8000	250	16	7	104	496	59393	0.0139165	0.826667
8000	250	17	26	104	496	59374	0.0498084	0.826667
8000	250	18	10	80	520	59390	0.0188679	0.866667
8000	250	19	7	126	474	59393	0.014553	0.79
8000	1000	0	46	18	582	59354	0.0732484	0.97
8000	1000	1	29	34	566	59371	0.0487395	0.943333
8000	1000	2	14	44	556	59386	0.0245614	0.926667
8000	1000	3	46	21	579	59354	0.0736	0.965
8000	1000	4	27	22	578	59373	0.0446281	0.963333
8000	1000	5	20	32	568	59380	0.0340136	0.946667
8000	1000	6	10	35	565	59390	0.0173913	0.941667
8000	1000	7	13	31	569	59387	0.0223368	0.948333
8000	1000	8	24	25	575	59376	0.0400668	0.958333
8000	1000	9	14	35	565	59386	0.0241796	0.941667
8000	1000	10	19	27	573	59381	0.0320946	0.955
8000	1000	11	4	35	565	59396	0.00702988	0.941667
8000	1000	12	97	19	581	59303	0.143068	0.968333
8000	1000	13	47	23	577	59353	0.0753205	0.961667
8000	1000	14	36	20	580	59364	0.0584416	0.966667
8000	1000	15	3	23	577	59397	0.00517241	0.961667
8000	1000	16	8	33	567	59392	0.013913	0.945
8000	1000	17	9	36	564	59391	0.0157068	0.94
8000	1000	18	3	29	571	59397	0.00522648	0.951667
8000	1000	19	22	35	565	59378	0.0374787	0.941667
9000	25	0	14	398	202	59386	0.0648148	0.336667
9000	25	1	9	449	151	59391	0.05625	0.251667
9000	25	2	2	452	148	59398	0.0133333	0.246667
9000	25	3	16	424	176	59384	0.0833333	0.293333
9000	25	4	1	432	168	59399	0.00591716	0.28
9000	25	5	6	442	158	59394	0.0365854	0.263333
9000	25	6	4	466	134	59396	0.0289855	0.223333
9000	25	7	17	423	177	59383	0.0876289	0.295
9000	25	8	0	600	0	59400	NaN	0
9000	25	9	13	410	190	59387	0.0640394	0.316667
9000	25	10	16	407	193	59384	0.076555	0.321667
9000	25	11	8	399	201	59392	0.0382775	0.335
9000	25	12	9	417	183	59391	0.046875	0.305
9000	25	13	4	436	164	59396	0.0238095	0.273333
9000	25	14	0	600	0	59400	NaN	0
9000	25	15	0	600	0	59400	NaN	0
9000	25	16	18	431	169	59382	0.0962567	0.281667
9000	25	17	2	444	156	59398	0.0126582	0.26
9000	25	18	11	420	180	59389	0.0575916	0.3
9000	25	19	13	437	163	59387	0.0738636	0.271667
9000	50	0	20	269	331	59380	0.0569801	0.551667
9000	50	1	6	339	261	59394	0.0224719	0.435
9000	50	2	11	321	279	59389	0.037931	0.465
9000	50	3	18	306	294	59382	0.0576923	0.49
9000	50	4	11	286	314	59389	0.0338462	0.523333
9000	50	5	2	324	276	59398	0.00719424	0.46
9000	50	6	27	284	316	59373	0.0787172	0.526667
9000	50	7	4	318	282	59396	0.013986	0.47
9000	50	8	29	290	310	59371	0.0855457	0.516667
9000	50	9	20	262	338	59380	0.0558659	0.563333
9000	50	10	11	284	316	59389	0.0336391	0.526667
9000	50	11	7	273	327	59393	0.0209581	0.545
9000	50	12	10	245	355	59390	0.0273973	0.591667
9000	50	13	7	303	297	59393	0.0230263	0.495
9000	50	14	43	243	357	59357	0.1075	0.595
9000	50	15	21	251	349	59379	0.0567568	0.581667
9000	50	16	16	296	304	59384	0.05	0.506667
9000	50	17	17	280	320	59383	0.0504451	0.533333
9000	50	18	4	275	325	59396	0.0121581	0.541667
9000	50	19	7	327	273	59393	0.025	0.455
9000	100	0	20	163	437	59380	0.0437637	0.728333
9000	100	1	13	208	392	59387	0.0320988	0.653333
9000	100	2	57	195	405	59343	0.123377	0.675
9000	100	3	9	202	398	59391	0.022113	0.663333
9000	100	4	16	151	449	59384	0.0344086	0.748333
9000	100	5	1	221	379	59399	0.00263158	0.631667
9000	100	6	36	189	411	59364	0.0805369	0.685
9000	100	7	26	172	428	59374	0.0572687	0.713333
9000	100	8	14	194	406	59386	0.0333333	0.676667
9000	100	9	12	181	419	59388	0.0278422	0.698333
9000	100	10	20	157	443	59380	0.0431965	0.738333
9000	100	11	8	176	424	59392	0.0185185	0.706667
9000	100	12	20	149	451	59380	0.0424628	0.751667
9000	100	13	35	156	444	59365	0.0730689	0.74
9000	100	14	20	158	442	59380	0.04329	0.736667
9000	100	15	15	146	454	59385	0.0319829	0.756667
9000	100	16	76	141	459	59324	0.142056	0.765
9000	100	17	8	179	421	59392	0.018648	0.701667
9000	100	18	52	127	473	59348	0.0990476	0.788333
9000	100	19	10	198	402	59390	0.0242718	0.67
9000	250	0	29	89	511	59371	0.0537037	0.851667
9000	250	1	4	127	473	59396	0.00838574	0.788333
9000	250	2	6	139	461	59394	0.012848	0.768333
9000	250	3	19	92	508	59381	0.0360531	0.846667
9000	250	4	1	96	504	59399	0.0019802	0.84
9000	250	5	22	107	493	59378	0.0427184	0.821667
9000	250	6	25	115	485	59375	0.0490196	0.808333
9000	250	7	35	97	503	59365	0.0650558	0.838333
9000	250	8	53	87	513	59347	0.0936396	0.855
9000	250	9	27	100	500	59373	0.0512334	0.833333
9000	250	10	37	89	511	59363	0.0675182	0.851667
9000	250	11	10	114	486	59390	0.0201613	0.81
9000	250	12	34	78	522	59366	0.0611511	0.87
9000	250	13	39	85	515	59361	0.0703971	0.858333
9000	250	14	20	83	517	59380	0.0372439	0.861667
9000	250	15	10	78	522	59390	0.018797	0.87
9000	250	16	7	104	496	59393	0.0139165	0.826667
9000	250	17	34	98	502	59366	0.0634328	0.836667
9000	250	18	17	76	524	59383	0.0314233	0.873333
9000	250	19	7	126	474	59393	0.014553	0.79
9000	1000	0	44	18	582	59356	0.0702875	0.97
9000	1000	1	31	34	566	59369	0.0519263	0.943333
9000	1000	2	17	44	556	59383	0.0296684	0.926667
9000	1000	3	49	21	579	59351	0.0780255	0.965
9000	1000	4	27	22	578	59373	0.0446281	0.963333
9000	1000	5	20	32	568	59380	0.0340136	0.946667
9000	1000	6	10	35	565	59390	0.0173913	0.941667
9000	1000	7	12	31	569	59388	0.020654	0.948333
9000	1000	8	17	26	574	59383	0.0287648	0.956667
9000	1000	9	15	33	567	59385	0.0257732	0.945
9000	1000	10	18	28	572	59382	0.0305085	0.953333
9000	1000	11	16	32	568	59384	0.0273973	0.946667
9000	1000	12	30	21	579	59370	0.0492611	0.965
9000	1000	13	24	25	575	59376	0.0400668	0.958333
9000	1000	14	34	20	580	59366	0.0553746	0.966667
9000	1000	15	4	23	577	59396	0.00688468	0.961667
9000	1000	16	7	33	567	59393	0.0121951	0.945
9000	1000	17	17	34	566	59383	0.0291595	0.943333
9000	1000	18	5	28	572	59395	0.00866551	0.953333
9000	1000	19	17	37	563	59383	0.0293103	0.938333
10000	25	0	32	377	223	59368	0.12549	0.371667
10000	25	1	0	600	0	59400	NaN	0
10000	25	2	2	452	148	59398	0.0133333	0.246667
10000	25	3	16	424	176	59384	0.0833333	0.293333
10000	25	4	1	432	168	59399	0.00591716	0.28
10000	25	5	6	442	158	59394	0.0365854	0.263333
10000	25	6	4	465	135	59396	0.028777	0.225
10000	25	7	17	423	177	59383	0.0876289	0.295
10000	25	8	0	600	0	59400	NaN	0
10000	25	9	13	410	190	59387	0.0640394	0.316667
10000	25	10	32	392	208	59368	0.133333	0.346667
10000	25	11	8	399	201	59392	0.0382775	0.335
10000	25	12	9	417	183	59391	0.046875	0.305
10000	25	13	4	436	164	59396	0.0238095	0.273333
10000	25	14	0	600	0	59400	NaN	0
10000	25	15	0	476	124	59400	0	0.206667
10000	25	16	18	431	169	59382	0.0962567	0.281667
10000	25	17	1	450	150	59399	0.00662252	0.25
10000	25	18	11	420	180	59389	0.0575916	0.3
10000	25	19	13	437	163	59387	0.0738636	0.271667
10000	50	0	17	273	327	59383	0.0494186	0.545
10000	50	1	6	339	261	59394	0.0224719	0.435
10000	50	2	11	321	279	59389	0.037931	0.465
10000	50	3	10	322	278	59390	0.0347222	0.463333
10000	50	4	23	264	336	59377	0.0640669	0.56
10000	50	5	2	324	276	59398	0.00719424	0.46
10000	50	6	38	276	324	59362	0.104972	0.54
10000	50	7	4	318	282	59396	0.013986	0.47
10000	50	8	8	317	283	59392	0.0274914	0.471667
10000	50	9	25	255	345	59375	0.0675676	0.575
10000	50	10	11	284	316	59389	0.0336391	0.526667
10000	50	11	7	273	327	59393	0.0209581	0.545
10000	50	12	10	243	357	59390	0.027248	0.595
10000	50	13	7	303	297	59393	0.0230263	0.495
10000	50	14	40	244	356	59360	0.10101	0.593333
10000	50	15	32	236	364	59368	0.0808081	0.606667
10000	50	16	16	296	304	59384	0.05	0.506667
10000	50	17	17	280	320	59383	0.0504451	0.533333
10000	50	18	4	275	325	59396	0.0121581	0.541667
10000	50	19	7	327	273	59393	0.025	0.455
10000	100	0	20	164	436	59380	0.0438596	0.726667
10000	100	1	13	208	392	59387	0.0320988	0.653333
10000	100	2	57	195	405	59343	0.123377	0.675
10000	100	3	9	202	398	59391	0.022113	0.663333
10000	100	4	16	151	449	59384	0.0344086	0.748333
10000	100	5	1	216	384	59399	0.0025974	0.64
10000	100	6	14	204	396	59386	0.0341463	0.66
10000	100	7	26	172	428	59374	0.0572687	0.713333
10000	100	8	14	194	406	59386	0.0333333	0.676667
10000	100	9	12	181	419	59388	0.0278422	0.698333
10000	100	10	19	158	442	59381	0.0412148	0.736667
10000	100	11	8	176	424	59392	0.0185185	0.706667
10000	100	12	24	147	453	59376	0.0503145	0.755
10000	100	13	55	152	448	59345	0.109344	0.746667
10000	100	14	31	155	445	59369	0.0651261	0.741667
10000	100	15	12	152	448	59388	0.026087	0.746667
10000	100	16	77	141	459	59323	0.143657	0.765
10000	100	17	7	180	420	59393	0.0163934	0.7
10000	100	18	46	128	472	59354	0.0888031	0.786667
10000	100	19	10	198	402	59390	0.0242718	0.67
10000	250	0	23	92	508	59377	0.0433145	0.846667
10000	250	1	4	127	473	59396	0.00838574	0.788333
10000	250	2	19	125	475	59381	0.0384615	0.791667
10000	250	3	19	92	508	59381	0.0360531	0.846667
10000	250	4	1	96	504	59399	0.0019802	0.84
10000	250	5	23	107	493	59377	0.0445736	0.821667
10000	250	6	32	110	490	59368	0.0613027	0.816667
10000	250	7	26	101	499	59374	0.0495238	0.831667
10000	250	8	47	90	510	59353	0.0843806	0.85
10000	250	9	27	100	500	59373	0.0512334	0.833333
10000	250	10	37	89	511	59363	0.0675182	0.851667
10000	250	11	10	114	486	59390	0.0201613	0.81
10000	250	12	40	78	522	59360	0.0711744	0.87
10000	250	13	39	85	515	59361	0.0703971	0.858333
10000	250	14	20	81	519	59380	0.0371058	0.865
10000	250	15	4	85	515	59396	0.00770713	0.858333
10000	250	16	9	97	503	59391	0.0175781	0.838333
10000	250	17	16	107	493	59384	0.0314342	0.821667
10000	250	18	17	76	524	59383	0.0314233	0.873333
10000	250	19	17	116	484	59383	0.0339321	0.806667
10000	1000	0	44	18	582	59356	0.0702875	0.97
10000	1000	1	43	31	569	59357	0.0702614	0.948333
10000	1000	2	18	43	557	59382	0.0313043	0.928333
10000	1000	3	34	21	579	59366	0.0554649	0.965
10000	1000	4	28	22	578	59372	0.0462046	0.963333
10000	1000	5	20	32	568	59380	0.0340136	0.946667
10000	1000	6	50	27	573	59350	0.0802568	0.955
10000	1000	7	13	31	569	59387	0.0223368	0.948333
10000	1000	8	15	27	573	59385	0.0255102	0.955
10000	1000	9	15	33	567	59385	0.0257732	0.945
10000	1000	10	17	29	571	59383	0.0289116	0.951667
10000	1000	11	17	32	568	59383	0.0290598	0.946667
10000	1000	12	31	21	579	59369	0.0508197	0.965
10000	1000	13	23	25	575	59377	0.0384615	0.958333
10000	1000	14	36	20	580	59364	0.0584416	0.966667
10000	1000	15	4	23	577	59396	0.00688468	0.961667
10000	1000	16	6	33	567	59394	0.0104712	0.945
10000	1000	17	17	34	566	59383	0.0291595	0.943333
10000	1000	18	3	29	571	59397	0.00522648	0.951667
10000	1000	19	19	37	563	59381	0.032646	0.938333
20000	25	0	7	416	184	59393	0.0366492	0.306667
20000	25	1	1	468	132	59399	0.0075188	0.22
20000	25	2	1	459	141	59399	0.00704225	0.235
20000	25	3	16	424	176	59384	0.0833333	0.293333
20000	25	4	1	437	163	59399	0.00609756	0.271667
20000	25	5	6	442	158	59394	0.0365854	0.263333
20000	25	6	13	419	181	59387	0.0670103	0.301667
20000	25	7	27	404	196	59373	0.121076	0.326667
20000	25	8	0	489	111	59400	0	0.185
20000	25	9	7	421	179	59393	0.0376344	0.298333
20000	25	10	34	385	215	59366	0.136546	0.358333
20000	25	11	8	399	201	59392	0.0382775	0.335
20000	25	12	4	436	164	59396	0.0238095	0.273333
20000	25	13	6	429	171	59394	0.0338983	0.285
20000	25	14	2	471	129	59398	0.0152672	0.215
20000	25	15	0	472	128	59400	0	0.213333
20000	25	16	12	444	156	59388	0.0714286	0.26
20000	25	17	1	450	150	59399	0.00662252	0.25
20000	25	18	11	420	180	59389	0.0575916	0.3
20000	25	19	7	456	144	59393	0.0463576	0.24
20000	50	0	24	264	336	59376	0.0666667	0.56
20000	50	1	10	327	273	59390	0.0353357	0.455
20000	50	2	30	304	296	59370	0.0920245	0.493333
20000	50	3	10	324	276	59390	0.034965	0.46
20000	50	4	23	264	336	59377	0.0640669	0.56
20000	50	5	2	324	276	59398	0.00719424	0.46
20000	50	6	39	276	324	59361	0.107438	0.54
20000	50	7	4	317	283	59396	0.0139373	0.471667
20000	50	8	17	304	296	59383	0.0543131	0.493333
20000	50	9	25	259	341	59375	0.068306	0.568333
20000	50	10	18	276	324	59382	0.0526316	0.54
20000	50	11	10	269	331	59390	0.0293255	0.551667
20000	50	12	10	245	355	59390	0.0273973	0.591667
20000	50	13	10	291	309	59390	0.031348	0.515
20000	50	14	40	244	356	59360	0.10101	0.593333
20000	50	15	21	251	349	59379	0.0567568	0.581667
20000	50	16	20	292	308	59380	0.0609756	0.513333
20000	50	17	16	280	320	59384	0.047619	0.533333
20000	50	18	7	269	331	59393	0.0207101	0.551667
20000	50	19	14	303	297	59386	0.0450161	0.495
20000	100	0	20	163	437	59380	0.0437637	0.728333
20000	100	1	11	214	386	59389	0.0277078	0.643333
20000	100	2	12	215	385	59388	0.0302267	0.641667
20000	100	3	14	197	403	59386	0.0335731	0.671667
20000	100	4	15	153	447	59385	0.0324675	0.745
20000	100	5	25	172	428	59375	0.0551876	0.713333
20000	100	6	21	198	402	59379	0.0496454	0.67
20000	100	7	37	171	429	59363	0.0793991	0.715
20000	100	8	16	189	411	59384	0.0374707	0.685
20000	100	9	19	178	422	59381	0.0430839	0.703333
20000	100	10	19	158	442	59381	0.0412148	0.736667
20000	100	11	35	157	443	59365	0.0732218	0.738333
20000	100	12	19	149	451	59381	0.0404255	0.751667
20000	100	13	48	152	448	59352	0.0967742	0.746667
20000	100	14	20	158	442	59380	0.04329	0.736667
20000	100	15	13	148	452	59387	0.027957	0.753333
20000	100	16	76	141	459	59324	0.142056	0.765
20000	100	17	8	177	423	59392	0.0185615	0.705
20000	100	18	35	131	469	59365	0.0694444	0.781667
20000	100	19	7	199	401	59393	0.0171569	0.668333
20000	250	0	24	89	511	59376	0.0448598	0.851667
20000	250	1	20	111	489	59380	0.0392927	0.815
20000	250	2	12	134	466	59388	0.0251046	0.776667
20000	250	3	2	100	500	59398	0.00398406	0.833333
20000	250	4	17	85	515	59383	0.0319549	0.858333
20000	250	5	23	107	493	59377	0.0445736	0.821667
20000	250	6	25	115	485	59375	0.0490196	0.808333
20000	250	7	36	97	503	59364	0.0667904	0.838333
20000	250	8	32	94	506	59368	0.0594796	0.843333
20000	250	9	27	100	500	59373	0.0512334	0.833333
20000	250	10	37	89	511	59363	0.0675182	0.851667
20000	250	11	10	108	492	59390	0.0199203	0.82
20000	250	12	34	78	522	59366	0.0611511	0.87
20000	250	13	25	89	511	59375	0.0466418	0.851667
20000	250	14	21	80	520	59379	0.038817	0.866667
20000	250	15	35	65	535	59365	0.0614035	0.891667
20000	250	16	28	92	508	59372	0.0522388	0.846667
20000	250	17	26	104	496	59374	0.0498084	0.826667
20000	250	18	25	74	526	59375	0.0453721	0.876667
20000	250	19	17	116	484	59383	0.0339321	0.806667
20000	1000	0	37	19	581	59363	0.0598706	0.968333
20000	1000	1	31	34	566	59369	0.0519263	0.943333
20000	1000	2	36	40	560	59364	0.0604027	0.933333
20000	1000	3	45	21	579	59355	0.0721154	0.965
20000	1000	4	30	22	578	59370	0.0493421	0.963333
20000	1000	5	38	30	570	59362	0.0625	0.95
20000	1000	6	50	27	573	59350	0.0802568	0.955
20000	1000	7	28	28	572	59372	0.0466667	0.953333
20000	1000	8	34	25	575	59366	0.0558292	0.958333
20000	1000	9	27	32	568	59373	0.0453782	0.946667
20000	1000	10	18	28	572	59382	0.0305085	0.953333
20000	1000	11	27	32	568	59373	0.0453782	0.946667
20000	1000	12	27	22	578	59373	0.0446281	0.963333
20000	1000	13	23	25	575	59377	0.0384615	0.958333
20000	1000	14	36	20	580	59364	0.0584416	0.966667
20000	1000	15	12	18	582	59388	0.020202	0.97
20000	1000	16	16	32	568	59384	0.0273973	0.946667
20000	1000	17	13	36	564	59387	0.0225303	0.94
20000	1000	18	21	26	574	59379	0.0352941	0.956667
20000	1000	19	24	35	565	59376	0.040747	0.941667
30000	25	0	7	416	184	59393	0.0366492	0.306667
30000	25	1	1	468	132	59399	0.0075188	0.22
30000	25	2	2	458	142	59398	0.0138889	0.236667
30000	25	3	16	424	176	59384	0.0833333	0.293333
30000	25	4	1	432	168	59399	0.00591716	0.28
30000	25	5	6	441	159	59394	0.0363636	0.265
30000	25	6	14	413	187	59386	0.0696517	0.311667
30000	25	7	27	404	196	59373	0.121076	0.326667
30000	25	8	1	477	123	59399	0.00806452	0.205
30000	25	9	5	429	171	59395	0.0284091	0.285
30000	25	10	31	392	208	59369	0.129707	0.346667
30000	25	11	8	402	198	59392	0.038835	0.33
30000	25	12	9	417	183	59391	0.046875	0.305
30000	25	13	12	411	189	59388	0.0597015	0.315
30000	25	14	2	471	129	59398	0.0152672	0.215
30000	25	15	1	468	132	59399	0.0075188	0.22
30000	25	16	10	444	156	59390	0.060241	0.26
30000	25	17	1	450	150	59399	0.00662252	0.25
30000	25	18	6	433	167	59394	0.0346821	0.278333
30000	25	19	7	451	149	59393	0.0448718	0.248333
30000	50	0	24	265	335	59376	0.0668524	0.558333
30000	50	1	12	322	278	59388	0.0413793	0.463333
30000	50	2	16	313	287	59384	0.0528053	0.478333
30000	50	3	10	322	278	59390	0.0347222	0.463333
30000	50	4	18	276	324	59382	0.0526316	0.54
30000	50	5	4	318	282	59396	0.013986	0.47
30000	50	6	39	276	324	59361	0.107438	0.54
30000	50	7	9	312	288	59391	0.030303	0.48
30000	50	8	9	317	283	59391	0.0308219	0.471667
30000	50	9	19	265	335	59381	0.0536723	0.558333
30000	50	10	14	278	322	59386	0.0416667	0.536667
30000	50	11	7	272	328	59393	0.0208955	0.546667
30000	50	12	10	245	355	59390	0.0273973	0.591667
30000	50	13	11	283	317	59389	0.0335366	0.528333
30000	50	14	25	253	347	59375	0.0672043	0.578333
30000	50	15	23	246	354	59377	0.061008	0.59
30000	50	16	17	296	304	59383	0.0529595	0.506667
30000	50	17	8	301	299	59392	0.0260586	0.498333
30000	50	18	9	259	341	59391	0.0257143	0.568333
30000	50	19	15	301	299	59385	0.0477707	0.498333
30000	100	0	28	163	437	59372	0.0602151	0.728333
30000	100	1	11	213	387	59389	0.0276382	0.645
30000	100	2	12	215	385	59388	0.0302267	0.641667
30000	100	3	21	193	407	59379	0.0490654	0.678333
30000	100	4	21	150	450	59379	0.044586	0.75
30000	100	5	25	172	428	59375	0.0551876	0.713333
30000	100	6	22	197	403	59378	0.0517647	0.671667
30000	100	7	38	169	431	59362	0.0810235	0.718333
30000	100	8	22	186	414	59378	0.0504587	0.69
30000	100	9	25	178	422	59375	0.0559284	0.703333
30000	100	10	14	164	436	59386	0.0311111	0.726667
30000	100	11	30	161	439	59370	0.0639659	0.731667
30000	100	12	24	147	453	59376	0.0503145	0.755
30000	100	13	28	159	441	59372	0.0597015	0.735
30000	100	14	30	155	445	59370	0.0631579	0.741667
30000	100	15	13	148	452	59387	0.027957	0.753333
30000	100	16	41	149	451	59359	0.0833333	0.751667
30000	100	17	8	175	425	59392	0.0184758	0.708333
30000	100	18	35	131	469	59365	0.0694444	0.781667
30000	100	19	6	201	399	59394	0.0148148	0.665
30000	250	0	23	92	508	59377	0.0433145	0.846667
30000	250	1	25	109	491	59375	0.0484496	0.818333
30000	250	2	26	123	477	59374	0.0516899	0.795
30000	250	3	10	95	505	59390	0.0194175	0.841667
30000	250	4	20	84	516	59380	0.0373134	0.86
30000	250	5	23	107	493	59377	0.0445736	0.821667
30000	250	6	24	115	485	59376	0.0471513	0.808333
30000	250	7	30	98	502	59370	0.056391	0.836667
30000	250	8	25	95	505	59375	0.0471698	0.841667
30000	250	9	38	96	504	59362	0.0701107	0.84
30000	250	10	23	93	507	59377	0.0433962	0.845
30000	250	11	10	108	492	59390	0.0199203	0.82
30000	250	12	40	78	522	59360	0.0711744	0.87
30000	250	13	25	89	511	59375	0.0466418	0.851667
30000	250	14	21	80	520	59379	0.038817	0.866667
30000	250	15	44	63	537	59356	0.0757315	0.895
30000	250	16	27	93	507	59373	0.0505618	0.845
30000	250	17	25	106	494	59375	0.0481696	0.823333
30000	250	18	26	74	526	59374	0.0471014	0.876667
30000	250	19	20	114	486	59380	0.0395257	0.81
30000	1000	0	38	19	581	59362	0.0613893	0.968333
30000	1000	1	29	34	566	59371	0.0487395	0.943333
30000	1000	2	43	40	560	59357	0.0713101	0.933333
30000	1000	3	44	21	579	59356	0.070626	0.965
30000	1000	4	34	22	578	59366	0.0555556	0.963333
30000	1000	5	20	32	568	59380	0.0340136	0.946667
30000	1000	6	50	27	573	59350	0.0802568	0.955
30000	1000	7	28	28	572	59372	0.0466667	0.953333
30000	1000	8	28	25	575	59372	0.0464345	0.958333
30000	1000	9	36	31	569	59364	0.0595041	0.948333
30000	1000	10	20	27	573	59380	0.0337268	0.955
30000	1000	11	27	32	568	59373	0.0453782	0.946667
30000	1000	12	31	21	579	59369	0.0508197	0.965
30000	1000	13	28	24	576	59372	0.0463576	0.96
30000	1000	14	34	20	580	59366	0.0553746	0.966667
30000	1000	15	16	17	583	59384	0.0267112	0.971667
30000	1000	16	33	28	572	59367	0.0545455	0.953333
30000	1000	17	14	36	564	59386	0.0242215	0.94
30000	1000	18	22	26	574	59378	0.0369128	0.956667
30000	1000	19	22	35	565	59378	0.0374787	0.941667
40000	25	0	8	413	187	59392	0.0410256	0.311667
40000	25	1	2	463	137	59398	0.0143885	0.228333
40000	25	2	6	438	162	59394	0.0357143	0.27
40000	25	3	16	424	176	59384	0.0833333	0.293333
40000	25	4	2	424	176	59398	0.011236	0.293333
40000	25	5	6	441	159	59394	0.0363636	0.265
40000	25	6	14	413	187	59386	0.0696517	0.311667
40000	25	7	21	417	183	59379	0.102941	0.305
40000	25	8	1	476	124	59399	0.008	0.206667
40000	25	9	5	433	167	59395	0.0290698	0.278333
40000	25	10	31	392	208	59369	0.129707	0.346667
40000	25	11	8	402	198	59392	0.038835	0.33
40000	25	12	11	407	193	59389	0.0539216	0.321667
40000	25	13	4	436	164	59396	0.0238095	0.273333
40000	25	14	5	452	148	59395	0.0326797	0.246667
40000	25	15	3	454	146	59397	0.0201342	0.243333
40000	25	16	10	444	156	59390	0.060241	0.26
40000	25	17	11	417	183	59389	0.056701	0.305
40000	25	18	6	433	167	59394	0.0346821	0.278333
40000	25	19	13	437	163	59387	0.0738636	0.271667
40000	50	0	24	264	336	59376	0.0666667	0.56
40000	50	1	12	322	278	59388	0.0413793	0.463333
40000	50	2	24	309	291	59376	0.0761905	0.485
40000	50	3	10	322	278	59390	0.0347222	0.463333
40000	50	4	11	286	314	59389	0.0338462	0.523333
40000	50	5	2	320	280	59398	0.0070922	0.466667
40000	50	6	37	276	324	59363	0.102493	0.54
40000	50	7	12	310	290	59388	0.0397351	0.483333
40000	50	8	15	308	292	59385	0.0488599	0.486667
40000	50	9	19	265	335	59381	0.0536723	0.558333
40000	50	10	14	278	322	59386	0.0416667	0.536667
40000	50	11	7	272	328	59393	0.0208955	0.546667
40000	50	12	11	241	359	59389	0.0297297	0.598333
40000	50	13	14	277	323	59386	0.041543	0.538333
40000	50	14	25	253	347	59375	0.0672043	0.578333
40000	50	15	23	246	354	59377	0.061008	0.59
40000	50	16	16	296	304	59384	0.05	0.506667
40000	50	17	14	284	316	59386	0.0424242	0.526667
40000	50	18	11	257	343	59389	0.0310734	0.571667
40000	50	19	15	301	299	59385	0.0477707	0.498333
40000	100	0	28	163	437	59372	0.0602151	0.728333
40000	100	1	11	213	387	59389	0.0276382	0.645
40000	100	2	20	211	389	59380	0.0488998	0.648333
40000	100	3	26	188	412	59374	0.0593607	0.686667
40000	100	4	26	145	455	59374	0.0540541	0.758333
40000	100	5	25	172	428	59375	0.0551876	0.713333
40000	100	6	35	191	409	59365	0.0788288	0.681667
40000	100	7	38	171	429	59362	0.0813704	0.715
40000	100	8	22	186	414	59378	0.0504587	0.69
40000	100	9	26	178	422	59374	0.0580357	0.703333
40000	100	10	14	164	436	59386	0.0311111	0.726667
40000	100	11	33	160	440	59367	0.0697674	0.733333
40000	100	12	30	144	456	59370	0.0617284	0.76
40000	100	13	26	159	441	59374	0.0556745	0.735
40000	100	14	27	156	444	59373	0.0573248	0.74
40000	100	15	13	148	452	59387	0.027957	0.753333
40000	100	16	38	152	448	59362	0.0781893	0.746667
40000	100	17	8	173	427	59392	0.0183908	0.711667
40000	100	18	32	131	469	59368	0.0638723	0.781667
40000	100	19	7	199	401	59393	0.0171569	0.668333
40000	250	0	22	92	508	59378	0.0415094	0.846667
40000	250	1	27	108	492	59373	0.0520231	0.82
40000	250	2	20	125	475	59380	0.040404	0.791667
40000	250	3	13	94	506	59387	0.0250482	0.843333
40000	250	4	21	84	516	59379	0.0391061	0.86
40000	250	5	23	107	493	59377	0.0445736	0.821667
40000	250	6	25	115	485	59375	0.0490196	0.808333
40000	250	7	33	97	503	59367	0.0615672	0.838333
40000	250	8	26	95	505	59374	0.0489642	0.841667
40000	250	9	27	100	500	59373	0.0512334	0.833333
40000	250	10	26	93	507	59374	0.0487805	0.845
40000	250	11	10	107	493	59390	0.0198807	0.821667
40000	250	12	40	78	522	59360	0.0711744	0.87
40000	250	13	25	89	511	59375	0.0466418	0.851667
40000	250	14	24	80	520	59376	0.0441176	0.866667
40000	250	15	38	64	536	59362	0.0662021	0.893333
40000	250	16	26	93	507	59374	0.0487805	0.845
40000	250	17	26	104	496	59374	0.0498084	0.826667
40000	250	18	26	74	526	59374	0.0471014	0.876667
40000	250	19	25	113	487	59375	0.0488281	0.811667
40000	1000	0	40	19	581	59360	0.0644122	0.968333
40000	1000	1	26	34	566	59374	0.0439189	0.943333
40000	1000	2	46	40	560	59354	0.0759076	0.933333
40000	1000	3	48	21	579	59352	0.076555	0.965
40000	1000	4	31	22	578	59369	0.0509031	0.963333
40000	1000	5	26	32	568	59374	0.043771	0.946667
40000	1000	6	37	27	573	59363	0.0606557	0.955
40000	1000	7	33	28	572	59367	0.0545455	0.953333
40000	1000	8	26	25	575	59374	0.0432612	0.958333
40000	1000	9	40	31	569	59360	0.0656814	0.948333
40000	1000	10	22	25	575	59378	0.0368509	0.958333
40000	1000	11	25	32	568	59375	0.0421585	0.946667
40000	1000	12	27	22	578	59373	0.0446281	0.963333
40000	1000	13	23	25	575	59377	0.0384615	0.958333
40000	1000	14	36	20	580	59364	0.0584416	0.966667
40000	1000	15	32	16	584	59368	0.0519481	0.973333
40000	1000	16	39	28	572	59361	0.0638298	0.953333
40000	1000	17	14	35	565	59386	0.0241796	0.941667
40000	1000	18	24	25	575	59376	0.0400668	0.958333
40000	1000	19	23	35	565	59377	0.0391156	0.941667
50000	25	0	8	413	187	59392	0.0410256	0.311667
50000	25	1	2	460	140	59398	0.0140845	0.233333
50000	25	2	9	430	170	59391	0.0502793	0.283333
50000	25	3	16	424	176	59384	0.0833333	0.293333
50000	25	4	3	414	186	59397	0.015873	0.31
50000	25	5	9	438	162	59391	0.0526316	0.27
50000	25	6	14	416	184	59386	0.0707071	0.306667
50000	25	7	7	451	149	59393	0.0448718	0.248333
50000	25	8	2	458	142	59398	0.0138889	0.236667
50000	25	9	5	429	171	59395	0.0284091	0.285
50000	25	10	27	395	205	59373	0.116379	0.341667
50000	25	11	8	408	192	59392	0.04	0.32
50000	25	12	11	408	192	59389	0.0541872	0.32
50000	25	13	4	436	164	59396	0.0238095	0.273333
50000	25	14	5	452	148	59395	0.0326797	0.246667
50000	25	15	4	443	157	59396	0.0248447	0.261667
50000	25	16	9	450	150	59391	0.0566038	0.25
50000	25	17	15	413	187	59385	0.0742574	0.311667
50000	25	18	7	430	170	59393	0.039548	0.283333
50000	25	19	17	426	174	59383	0.0890052	0.29
50000	50	0	24	264	336	59376	0.0666667	0.56
50000	50	1	12	322	278	59388	0.0413793	0.463333
50000	50	2	16	313	287	59384	0.0528053	0.478333
50000	50	3	13	313	287	59387	0.0433333	0.478333
50000	50	4	11	286	314	59389	0.0338462	0.523333
50000	50	5	6	316	284	59394	0.0206897	0.473333
50000	50	6	27	284	316	59373	0.0787172	0.526667
50000	50	7	17	298	302	59383	0.0532915	0.503333
50000	50	8	9	317	283	59391	0.0308219	0.471667
50000	50	9	20	263	337	59380	0.0560224	0.561667
50000	50	10	18	276	324	59382	0.0526316	0.54
50000	50	11	11	269	331	59389	0.0321637	0.551667
50000	50	12	11	242	358	59389	0.0298103	0.596667
50000	50	13	26	257	343	59374	0.0704607	0.571667
50000	50	14	26	253	347	59374	0.0697051	0.578333
50000	50	15	27	241	359	59373	0.0699482	0.598333
50000	50	16	12	300	300	59388	0.0384615	0.5
50000	50	17	15	284	316	59385	0.0453172	0.526667
50000	50	18	11	256	344	59389	0.0309859	0.573333
50000	50	19	16	299	301	59384	0.0504732	0.501667
50000	100	0	20	163	437	59380	0.0437637	0.728333
50000	100	1	11	213	387	59389	0.0276382	0.645
50000	100	2	12	215	385	59388	0.0302267	0.641667
50000	100	3	26	187	413	59374	0.0592255	0.688333
50000	100	4	24	146	454	59376	0.0502092	0.756667
50000	100	5	18	174	426	59382	0.0405405	0.71
50000	100	6	31	194	406	59369	0.0709382	0.676667
50000	100	7	34	171	429	59366	0.0734341	0.715
50000	100	8	22	186	414	59378	0.0504587	0.69
50000	100	9	26	178	422	59374	0.0580357	0.703333
50000	100	10	14	164	436	59386	0.0311111	0.726667
50000	100	11	23	166	434	59377	0.0503282	0.723333
50000	100	12	30	144	456	59370	0.0617284	0.76
50000	100	13	26	159	441	59374	0.0556745	0.735
50000	100	14	30	155	445	59370	0.0631579	0.741667
50000	100	15	12	152	448	59388	0.026087	0.746667
50000	100	16	18	157	443	59382	0.0390456	0.738333
50000	100	17	9	172	428	59391	0.020595	0.713333
50000	100	18	30	131	469	59370	0.0601202	0.781667
50000	100	19	15	197	403	59385	0.0358852	0.671667
50000	250	0	22	92	508	59378	0.0415094	0.846667
50000	250	1	25	109	491	59375	0.0484496	0.818333
50000	250	2	23	124	476	59377	0.0460922	0.793333
50000	250	3	14	94	506	59386	0.0269231	0.843333
50000	250	4	26	81	519	59374	0.0477064	0.865
50000	250	5	33	102	498	59367	0.0621469	0.83
50000	250	6	25	115	485	59375	0.0490196	0.808333
50000	250	7	33	97	503	59367	0.0615672	0.838333
50000	250	8	26	95	505	59374	0.0489642	0.841667
50000	250	9	27	100	500	59373	0.0512334	0.833333
50000	250	10	23	93	507	59377	0.0433962	0.845
50000	250	11	11	107	493	59389	0.0218254	0.821667
50000	250	12	40	78	522	59360	0.0711744	0.87
50000	250	13	24	89	511	59376	0.0448598	0.851667
50000	250	14	24	80	520	59376	0.0441176	0.866667
50000	250	15	38	64	536	59362	0.0662021	0.893333
50000	250	16	21	95	505	59379	0.039924	0.841667
50000	250	17	23	106	494	59377	0.0444874	0.823333
50000	250	18	24	74	526	59376	0.0436364	0.876667
50000	250	19	26	113	487	59374	0.0506823	0.811667
50000	1000	0	31	19	581	59369	0.0506536	0.968333
50000	1000	1	26	34	566	59374	0.0439189	0.943333
50000	1000	2	51	40	560	59349	0.0834697	0.933333
50000	1000	3	46	21	579	59354	0.0736	0.965
50000	1000	4	41	22	578	59359	0.0662359	0.963333
50000	1000	5	26	32	568	59374	0.043771	0.946667
50000	1000	6	37	27	573	59363	0.0606557	0.955
50000	1000	7	28	28	572	59372	0.0466667	0.953333
50000	1000	8	25	25	575	59375	0.0416667	0.958333
50000	1000	9	42	30	570	59358	0.0686275	0.95
50000	1000	10	20	27	573	59380	0.0337268	0.955
50000	1000	11	25	32	568	59375	0.0421585	0.946667
50000	1000	12	24	23	577	59376	0.0399334	0.961667
50000	1000	13	23	25	575	59377	0.0384615	0.958333
50000	1000	14	33	20	580	59367	0.0538336	0.966667
50000	1000	15	38	16	584	59362	0.0610932	0.973333
50000	1000	16	40	28	572	59360	0.0653595	0.953333
50000	1000	17	14	35	565	59386	0.0241796	0.941667
50000	1000	18	30	23	577	59370	0.0494234	0.961667
50000	1000	19	24	35	565	59376	0.040747	0.941667
60000	25	0	8	413	187	59392	0.0410256	0.311667
60000	25	1	4	457	143	59396	0.0272109	0.238333
60000	25	2	9	430	170	59391	0.0502793	0.283333
60000	25	3	16	424	176	59384	0.0833333	0.293333
60000	25	4	3	414	186	59397	0.015873	0.31
60000	25	5	9	438	162	59391	0.0526316	0.27
60000	25	6	13	427	173	59387	0.0698925	0.288333
60000	25	7	8	447	153	59392	0.0496894	0.255
60000	25	8	11	448	152	59389	0.0674847	0.253333
60000	25	9	5	433	167	59395	0.0290698	0.278333
60000	25	10	23	402	198	59377	0.104072	0.33
60000	25	11	8	399	201	59392	0.0382775	0.335
60000	25	12	11	407	193	59389	0.0539216	0.321667
60000	25	13	4	436	164	59396	0.0238095	0.273333
60000	25	14	6	447	153	59394	0.0377358	0.255
60000	25	15	4	443	157	59396	0.0248447	0.261667
60000	25	16	10	444	156	59390	0.060241	0.26
60000	25	17	7	429	171	59393	0.0393258	0.285
60000	25	18	6	433	167	59394	0.0346821	0.278333
60000	25	19	7	451	149	59393	0.0448718	0.248333
60000	50	0	24	264	336	59376	0.0666667	0.56
60000	50	1	12	324	276	59388	0.0416667	0.46
60000	50	2	24	309	291	59376	0.0761905	0.485
60000	50	3	16	311	289	59384	0.052459	0.481667
60000	50	4	11	286	314	59389	0.0338462	0.523333
60000	50	5	8	308	292	59392	0.0266667	0.486667
60000	50	6	26	284	316	59374	0.0760234	0.526667
60000	50	7	16	304	296	59384	0.0512821	0.493333
60000	50	8	15	308	292	59385	0.0488599	0.486667
60000	50	9	20	262	338	59380	0.0558659	0.563333
60000	50	10	19	275	325	59381	0.0552326	0.541667
60000	50	11	12	266	334	59388	0.0346821	0.556667
60000	50	12	11	241	359	59389	0.0297297	0.598333
60000	50	13	24	259	341	59376	0.0657534	0.568333
60000	50	14	26	253	347	59374	0.0697051	0.578333
60000	50	15	26	242	358	59374	0.0677083	0.596667
60000	50	16	12	300	300	59388	0.0384615	0.5
60000	50	17	14	285	315	59386	0.0425532	0.525
60000	50	18	12	254	346	59388	0.0335196	0.576667
60000	50	19	21	299	301	59379	0.0652174	0.501667
60000	100	0	20	164	436	59380	0.0438596	0.726667
60000	100	1	12	210	390	59388	0.0298507	0.65
60000	100	2	13	215	385	59387	0.0326633	0.641667
60000	100	3	21	193	407	59379	0.0490654	0.678333
60000	100	4	21	149	451	59379	0.0444915	0.751667
60000	100	5	18	174	426	59382	0.0405405	0.71
60000	100	6	21	198	402	59379	0.0496454	0.67
60000	100	7	34	171	429	59366	0.0734341	0.715
60000	100	8	20	188	412	59380	0.0462963	0.686667
60000	100	9	26	178	422	59374	0.0580357	0.703333
60000	100	10	14	164	436	59386	0.0311111	0.726667
60000	100	11	27	164	436	59373	0.0583153	0.726667
60000	100	12	30	142	458	59370	0.0614754	0.763333
60000	100	13	23	163	437	59377	0.05	0.728333
60000	100	14	30	155	445	59370	0.0631579	0.741667
60000	100	15	13	148	452	59387	0.027957	0.753333
60000	100	16	18	157	443	59382	0.0390456	0.738333
60000	100	17	9	172	428	59391	0.020595	0.713333
60000	100	18	32	131	469	59368	0.0638723	0.781667
60000	100	19	16	197	403	59384	0.0381862	0.671667
60000	250	0	22	92	508	59378	0.0415094	0.846667
60000	250	1	25	109	491	59375	0.0484496	0.818333
60000	250	2	26	123	477	59374	0.0516899	0.795
60000	250	3	14	94	506	59386	0.0269231	0.843333
60000	250	4	24	82	518	59376	0.0442804	0.863333
60000	250	5	34	102	498	59366	0.0639098	0.83
60000	250	6	25	115	485	59375	0.0490196	0.808333
60000	250	7	33	97	503	59367	0.0615672	0.838333
60000	250	8	26	95	505	59374	0.0489642	0.841667
60000	250	9	28	100	500	59372	0.0530303	0.833333
60000	250	10	26	93	507	59374	0.0487805	0.845
60000	250	11	11	107	493	59389	0.0218254	0.821667
60000	250	12	39	78	522	59361	0.0695187	0.87
60000	250	13	21	92	508	59379	0.0396975	0.846667
60000	250	14	24	80	520	59376	0.0441176	0.866667
60000	250	15	34	66	534	59366	0.0598592	0.89
60000	250	16	26	93	507	59374	0.0487805	0.845
60000	250	17	22	106	494	59378	0.0426357	0.823333
60000	250	18	26	74	526	59374	0.0471014	0.876667
60000	250	19	28	113	487	59372	0.0543689	0.811667
60000	1000	0	34	19	581	59366	0.0552846	0.968333
60000	1000	1	26	34	566	59374	0.0439189	0.943333
60000	1000	2	47	40	560	59353	0.07743	0.933333
60000	1000	3	44	21	579	59356	0.070626	0.965
60000	1000	4	42	22	578	59358	0.0677419	0.963333
60000	1000	5	26	32	568	59374	0.043771	0.946667
60000	1000	6	37	27	573	59363	0.0606557	0.955
60000	1000	7	27	28	572	59373	0.0450751	0.953333
60000	1000	8	30	25	575	59370	0.0495868	0.958333
60000	1000	9	30	31	569	59370	0.0500835	0.948333
60000	1000	10	20	27	573	59380	0.0337268	0.955
60000	1000	11	20	32	568	59380	0.0340136	0.946667
60000	1000	12	27	22	578	59373	0.0446281	0.963333
60000	1000	13	21	25	575	59379	0.0352349	0.958333
60000	1000	14	34	20	580	59366	0.0553746	0.966667
60000	1000	15	32	16	584	59368	0.0519481	0.973333
60000	1000	16	31	28	572	59369	0.0514096	0.953333
60000	1000	17	14	35	565	59386	0.0241796	0.941667
60000	1000	18	31	23	577	59369	0.0509868	0.961667
60000	1000	19	24	35	565	59376	0.040747	0.941667
70000	25	0	7	415	185	59393	0.0364583	0.308333
70000	25	1	4	457	143	59396	0.0272109	0.238333
70000	25	2	9	430	170	59391	0.0502793	0.283333
70000	25	3	16	424	176	59384	0.0833333	0.293333
70000	25	4	4	409	191	59396	0.0205128	0.318333
70000	25	5	9	437	163	59391	0.0523256	0.271667
70000	25	6	11	428	172	59389	0.0601093	0.286667
70000	25	7	7	451	149	59393	0.0448718	0.248333
70000	25	8	2	458	142	59398	0.0138889	0.236667
70000	25	9	5	432	168	59395	0.0289017	0.28
70000	25	10	15	411	189	59385	0.0735294	0.315
70000	25	11	8	397	203	59392	0.0379147	0.338333
70000	25	12	11	405	195	59389	0.0533981	0.325
70000	25	13	4	435	165	59396	0.0236686	0.275
70000	25	14	6	446	154	59394	0.0375	0.256667
70000	25	15	4	441	159	59396	0.0245399	0.265
70000	25	16	10	444	156	59390	0.060241	0.26
70000	25	17	2	448	152	59398	0.012987	0.253333
70000	25	18	7	428	172	59393	0.0391061	0.286667
70000	25	19	7	451	149	59393	0.0448718	0.248333
70000	50	0	28	262	338	59372	0.0765027	0.563333
70000	50	1	12	324	276	59388	0.0416667	0.46
70000	50	2	16	313	287	59384	0.0528053	0.478333
70000	50	3	13	313	287	59387	0.0433333	0.478333
70000	50	4	18	280	320	59382	0.0532544	0.533333
70000	50	5	8	308	292	59392	0.0266667	0.486667
70000	50	6	27	284	316	59373	0.0787172	0.526667
70000	50	7	19	293	307	59381	0.0582822	0.511667
70000	50	8	14	309	291	59386	0.0459016	0.485
70000	50	9	22	261	339	59378	0.0609418	0.565
70000	50	10	21	271	329	59379	0.06	0.548333
70000	50	11	11	267	333	59389	0.0319767	0.555
70000	50	12	11	242	358	59389	0.0298103	0.596667
70000	50	13	26	257	343	59374	0.0704607	0.571667
70000	50	14	39	244	356	59361	0.0987342	0.593333
70000	50	15	16	256	344	59384	0.0444444	0.573333
70000	50	16	15	296	304	59385	0.0470219	0.506667
70000	50	17	15	284	316	59385	0.0453172	0.526667
70000	50	18	11	256	344	59389	0.0309859	0.573333
70000	50	19	21	299	301	59379	0.0652174	0.501667
70000	100	0	20	164	436	59380	0.0438596	0.726667
70000	100	1	11	213	387	59389	0.0276382	0.645
70000	100	2	21	211	389	59379	0.0512195	0.648333
70000	100	3	26	187	413	59374	0.0592255	0.688333
70000	100	4	21	149	451	59379	0.0444915	0.751667
70000	100	5	14	178	422	59386	0.0321101	0.703333
70000	100	6	21	198	402	59379	0.0496454	0.67
70000	100	7	26	172	428	59374	0.0572687	0.713333
70000	100	8	22	186	414	59378	0.0504587	0.69
70000	100	9	26	177	423	59374	0.0579065	0.705
70000	100	10	14	163	437	59386	0.0310421	0.728333
70000	100	11	21	167	433	59379	0.0462555	0.721667
70000	100	12	30	144	456	59370	0.0617284	0.76
70000	100	13	24	160	440	59376	0.0517241	0.733333
70000	100	14	27	156	444	59373	0.0573248	0.74
70000	100	15	14	148	452	59386	0.0300429	0.753333
70000	100	16	30	152	448	59370	0.0627615	0.746667
70000	100	17	12	172	428	59388	0.0272727	0.713333
70000	100	18	32	131	469	59368	0.0638723	0.781667
70000	100	19	16	197	403	59384	0.0381862	0.671667
70000	250	0	22	92	508	59378	0.0415094	0.846667
70000	250	1	23	109	491	59377	0.0447471	0.818333
70000	250	2	23	124	476	59377	0.0460922	0.793333
70000	250	3	17	92	508	59383	0.032381	0.846667
70000	250	4	30	77	523	59370	0.0542495	0.871667
70000	250	5	37	101	499	59363	0.0690299	0.831667
70000	250	6	27	115	485	59373	0.0527344	0.808333
70000	250	7	33	97	503	59367	0.0615672	0.838333
70000	250	8	26	95	505	59374	0.0489642	0.841667
70000	250	9	28	100	500	59372	0.0530303	0.833333
70000	250	10	23	93	507	59377	0.0433962	0.845
70000	250	11	11	107	493	59389	0.0218254	0.821667
70000	250	12	37	78	522	59363	0.0661896	0.87
70000	250	13	17	92	508	59383	0.032381	0.846667
70000	250	14	26	79	521	59374	0.047532	0.868333
70000	250	15	31	67	533	59369	0.0549645	0.888333
70000	250	16	26	93	507	59374	0.0487805	0.845
70000	250	17	24	106	494	59376	0.046332	0.823333
70000	250	18	26	74	526	59374	0.0471014	0.876667
70000	250	19	23	114	486	59377	0.0451866	0.81
70000	1000	0	35	19	581	59365	0.0568182	0.968333
70000	1000	1	24	34	566	59376	0.040678	0.943333
70000	1000	2	52	40	560	59348	0.0849673	0.933333
70000	1000	3	43	21	579	59357	0.0691318	0.965
70000	1000	4	42	22	578	59358	0.0677419	0.963333
70000	1000	5	23	32	568	59377	0.0389171	0.946667
70000	1000	6	37	27	573	59363	0.0606557	0.955
70000	1000	7	28	28	572	59372	0.0466667	0.953333
70000	1000	8	30	25	575	59370	0.0495868	0.958333
70000	1000	9	36	31	569	59364	0.0595041	0.948333
70000	1000	10	20	27	573	59380	0.0337268	0.955
70000	1000	11	20	32	568	59380	0.0340136	0.946667
70000	1000	12	27	22	578	59373	0.0446281	0.963333
70000	1000	13	23	25	575	59377	0.0384615	0.958333
70000	1000	14	36	20	580	59364	0.0584416	0.966667
70000	1000	15	32	16	584	59368	0.0519481	0.973333
70000	1000	16	24	28	572	59376	0.0402685	0.953333
70000	1000	17	15	35	565	59385	0.0258621	0.941667
70000	1000	18	28	23	577	59372	0.046281	0.961667
70000	1000	19	24	35	565	59376	0.040747	0.941667
80000	25	0	8	413	187	59392	0.0410256	0.311667
80000	25	1	5	457	143	59395	0.0337838	0.238333
80000	25	2	9	433	167	59391	0.0511364	0.278333
80000	25	3	16	424	176	59384	0.0833333	0.293333
80000	25	4	5	409	191	59395	0.0255102	0.318333
80000	25	5	9	438	162	59391	0.0526316	0.27
80000	25	6	11	428	172	59389	0.0601093	0.286667
80000	25	7	7	452	148	59393	0.0451613	0.246667
80000	25	8	11	447	153	59389	0.0670732	0.255
80000	25	9	5	433	167	59395	0.0290698	0.278333
80000	25	10	16	407	193	59384	0.076555	0.321667
80000	25	11	8	397	203	59392	0.0379147	0.338333
80000	25	12	15	401	199	59385	0.0700935	0.331667
80000	25	13	4	434	166	59396	0.0235294	0.276667
80000	25	14	7	442	158	59393	0.0424242	0.263333
80000	25	15	5	441	159	59395	0.0304878	0.265
80000	25	16	10	444	156	59390	0.060241	0.26
80000	25	17	2	448	152	59398	0.012987	0.253333
80000	25	18	6	433	167	59394	0.0346821	0.278333
80000	25	19	7	451	149	59393	0.0448718	0.248333
80000	50	0	24	264	336	59376	0.0666667	0.56
80000	50	1	12	324	276	59388	0.0416667	0.46
80000	50	2	23	309	291	59377	0.0732484	0.485
80000	50	3	13	313	287	59387	0.0433333	0.478333
80000	50	4	18	277	323	59382	0.0527859	0.538333
80000	50	5	8	308	292	59392	0.0266667	0.486667
80000	50	6	14	290	310	59386	0.0432099	0.516667
80000	50	7	17	298	302	59383	0.0532915	0.503333
80000	50	8	15	308	292	59385	0.0488599	0.486667
80000	50	9	23	260	340	59377	0.0633609	0.566667
80000	50	10	20	272	328	59380	0.0574713	0.546667
80000	50	11	12	266	334	59388	0.0346821	0.556667
80000	50	12	11	243	357	59389	0.0298913	0.595
80000	50	13	21	264	336	59379	0.0588235	0.56
80000	50	14	26	253	347	59374	0.0697051	0.578333
80000	50	15	15	257	343	59385	0.0418994	0.571667
80000	50	16	16	296	304	59384	0.05	0.506667
80000	50	17	15	284	316	59385	0.0453172	0.526667
80000	50	18	11	257	343	59389	0.0310734	0.571667
80000	50	19	22	298	302	59378	0.0679012	0.503333
80000	100	0	20	164	436	59380	0.0438596	0.726667
80000	100	1	11	213	387	59389	0.0276382	0.645
80000	100	2	21	211	389	59379	0.0512195	0.648333
80000	100	3	28	187	413	59372	0.0634921	0.688333
80000	100	4	21	149	451	59379	0.0444915	0.751667
80000	100	5	13	178	422	59387	0.0298851	0.703333
80000	100	6	21	198	402	59379	0.0496454	0.67
80000	100	7	34	171	429	59366	0.0734341	0.715
80000	100	8	20	188	412	59380	0.0462963	0.686667
80000	100	9	29	177	423	59371	0.0641593	0.705
80000	100	10	14	163	437	59386	0.0310421	0.728333
80000	100	11	21	167	433	59379	0.0462555	0.721667
80000	100	12	30	144	456	59370	0.0617284	0.76
80000	100	13	23	163	437	59377	0.05	0.728333
80000	100	14	26	156	444	59374	0.0553191	0.74
80000	100	15	14	148	452	59386	0.0300429	0.753333
80000	100	16	11	161	439	59389	0.0244444	0.731667
80000	100	17	12	172	428	59388	0.0272727	0.713333
80000	100	18	32	131	469	59368	0.0638723	0.781667
80000	100	19	18	197	403	59382	0.0427553	0.671667
80000	250	0	24	90	510	59376	0.0449438	0.85
80000	250	1	25	109	491	59375	0.0484496	0.818333
80000	250	2	26	124	476	59374	0.0517928	0.793333
80000	250	3	15	93	507	59385	0.0287356	0.845
80000	250	4	36	76	524	59364	0.0642857	0.873333
80000	250	5	40	99	501	59360	0.0739372	0.835
80000	250	6	26	115	485	59374	0.0508806	0.808333
80000	250	7	33	97	503	59367	0.0615672	0.838333
80000	250	8	26	95	505	59374	0.0489642	0.841667
80000	250	9	31	98	502	59369	0.0581614	0.836667
80000	250	10	23	93	507	59377	0.0433962	0.845
80000	250	11	11	107	493	59389	0.0218254	0.821667
80000	250	12	38	78	522	59362	0.0678571	0.87
80000	250	13	20	92	508	59380	0.0378788	0.846667
80000	250	14	26	79	521	59374	0.047532	0.868333
80000	250	15	32	67	533	59368	0.0566372	0.888333
80000	250	16	26	93	507	59374	0.0487805	0.845
80000	250	17	25	106	494	59375	0.0481696	0.823333
80000	250	18	25	74	526	59375	0.0453721	0.876667
80000	250	19	22	114	486	59378	0.0433071	0.81
80000	1000	0	29	19	581	59371	0.047541	0.968333
80000	1000	1	24	34	566	59376	0.040678	0.943333
80000	1000	2	55	40	560	59345	0.0894309	0.933333
80000	1000	3	44	21	579	59356	0.070626	0.965
80000	1000	4	42	22	578	59358	0.0677419	0.963333
80000	1000	5	25	32	568	59375	0.0421585	0.946667
80000	1000	6	37	27	573	59363	0.0606557	0.955
80000	1000	7	28	28	572	59372	0.0466667	0.953333
80000	1000	8	34	25	575	59366	0.0558292	0.958333
80000	1000	9	42	30	570	59358	0.0686275	0.95
80000	1000	10	20	27	573	59380	0.0337268	0.955
80000	1000	11	25	32	568	59375	0.0421585	0.946667
80000	1000	12	32	21	579	59368	0.0523732	0.965
80000	1000	13	21	25	575	59379	0.0352349	0.958333
80000	1000	14	34	20	580	59366	0.0553746	0.966667
80000	1000	15	23	17	583	59377	0.0379538	0.971667
80000	1000	16	30	28	572	59370	0.0498339	0.953333
80000	1000	17	15	34	566	59385	0.0258176	0.943333
80000	1000	18	31	23	577	59369	0.0509868	0.961667
80000	1000	19	24	35	565	59376	0.040747	0.941667
90000	25	0	8	413	187	59392	0.0410256	0.311667
90000	25	1	2	463	137	59398	0.0143885	0.228333
90000	25	2	8	435	165	59392	0.0462428	0.275
90000	25	3	16	424	176	59384	0.0833333	0.293333
90000	25	4	5	409	191	59395	0.0255102	0.318333
90000	25	5	6	440	160	59394	0.0361446	0.266667
90000	25	6	11	428	172	59389	0.0601093	0.286667
90000	25	7	7	452	148	59393	0.0451613	0.246667
90000	25	8	9	448	152	59391	0.0559006	0.253333
90000	25	9	5	432	168	59395	0.0289017	0.28
90000	25	10	15	412	188	59385	0.0738916	0.313333
90000	25	11	8	408	192	59392	0.04	0.32
90000	25	12	15	401	199	59385	0.0700935	0.331667
90000	25	13	5	431	169	59395	0.0287356	0.281667
90000	25	14	8	433	167	59392	0.0457143	0.278333
90000	25	15	9	429	171	59391	0.05	0.285
90000	25	16	10	444	156	59390	0.060241	0.26
90000	25	17	2	448	152	59398	0.012987	0.253333
90000	25	18	7	428	172	59393	0.0391061	0.286667
90000	25	19	12	438	162	59388	0.0689655	0.27
90000	50	0	24	265	335	59376	0.0668524	0.558333
90000	50	1	10	326	274	59390	0.0352113	0.456667
90000	50	2	23	309	291	59377	0.0732484	0.485
90000	50	3	18	306	294	59382	0.0576923	0.49
90000	50	4	18	277	323	59382	0.0527859	0.538333
90000	50	5	8	308	292	59392	0.0266667	0.486667
90000	50	6	14	290	310	59386	0.0432099	0.516667
90000	50	7	17	298	302	59383	0.0532915	0.503333
90000	50	8	16	306	294	59384	0.0516129	0.49
90000	50	9	20	262	338	59380	0.0558659	0.563333
90000	50	10	20	272	328	59380	0.0574713	0.546667
90000	50	11	12	267	333	59388	0.0347826	0.555
90000	50	12	11	242	358	59389	0.0298103	0.596667
90000	50	13	18	266	334	59382	0.0511364	0.556667
90000	50	14	25	253	347	59375	0.0672043	0.578333
90000	50	15	15	257	343	59385	0.0418994	0.571667
90000	50	16	19	294	306	59381	0.0584615	0.51
90000	50	17	14	284	316	59386	0.0424242	0.526667
90000	50	18	12	254	346	59388	0.0335196	0.576667
90000	50	19	22	298	302	59378	0.0679012	0.503333
90000	100	0	20	164	436	59380	0.0438596	0.726667
90000	100	1	11	211	389	59389	0.0275	0.648333
90000	100	2	20	211	389	59380	0.0488998	0.648333
90000	100	3	29	186	414	59371	0.0654628	0.69
90000	100	4	24	146	454	59376	0.0502092	0.756667
90000	100	5	15	178	422	59385	0.0343249	0.703333
90000	100	6	26	197	403	59374	0.0606061	0.671667
90000	100	7	32	171	429	59368	0.0694143	0.715
90000	100	8	16	189	411	59384	0.0374707	0.685
90000	100	9	29	177	423	59371	0.0641593	0.705
90000	100	10	16	163	437	59384	0.0353201	0.728333
90000	100	11	23	166	434	59377	0.0503282	0.723333
90000	100	12	27	144	456	59373	0.0559006	0.76
90000	100	13	23	165	435	59377	0.0502183	0.725
90000	100	14	26	156	444	59374	0.0553191	0.74
90000	100	15	14	147	453	59386	0.0299786	0.755
90000	100	16	10	162	438	59390	0.0223214	0.73
90000	100	17	13	171	429	59387	0.0294118	0.715
90000	100	18	30	132	468	59370	0.060241	0.78
90000	100	19	16	197	403	59384	0.0381862	0.671667
90000	250	0	22	92	508	59378	0.0415094	0.846667
90000	250	1	25	109	491	59375	0.0484496	0.818333
90000	250	2	27	121	479	59373	0.0533597	0.798333
90000	250	3	16	92	508	59384	0.0305344	0.846667
90000	250	4	31	77	523	59369	0.0559567	0.871667
90000	250	5	35	102	498	59365	0.065666	0.83
90000	250	6	27	115	485	59373	0.0527344	0.808333
90000	250	7	33	97	503	59367	0.0615672	0.838333
90000	250	8	26	95	505	59374	0.0489642	0.841667
90000	250	9	32	98	502	59368	0.0599251	0.836667
90000	250	10	19	95	505	59381	0.0362595	0.841667
90000	250	11	11	107	493	59389	0.0218254	0.821667
90000	250	12	37	78	522	59363	0.0661896	0.87
90000	250	13	21	92	508	59379	0.0396975	0.846667
90000	250	14	24	80	520	59376	0.0441176	0.866667
90000	250	15	34	66	534	59366	0.0598592	0.89
90000	250	16	23	95	505	59377	0.0435606	0.841667
90000	250	17	25	106	494	59375	0.0481696	0.823333
90000	250	18	26	74	526	59374	0.0471014	0.876667
90000	250	19	24	114	486	59376	0.0470588	0.81
90000	1000	0	29	19	581	59371	0.047541	0.968333
90000	1000	1	24	34	566	59376	0.040678	0.943333
90000	1000	2	52	40	560	59348	0.0849673	0.933333
90000	1000	3	43	21	579	59357	0.0691318	0.965
90000	1000	4	42	22	578	59358	0.0677419	0.963333
90000	1000	5	26	32	568	59374	0.043771	0.946667
90000	1000	6	37	27	573	59363	0.0606557	0.955
90000	1000	7	28	28	572	59372	0.0466667	0.953333
90000	1000	8	30	25	575	59370	0.0495868	0.958333
90000	1000	9	40	31	569	59360	0.0656814	0.948333
90000	1000	10	20	27	573	59380	0.0337268	0.955
90000	1000	11	25	32	568	59375	0.0421585	0.946667
90000	1000	12	30	21	579	59370	0.0492611	0.965
90000	1000	13	23	25	575	59377	0.0384615	0.958333
90000	1000	14	34	20	580	59366	0.0553746	0.966667
90000	1000	15	25	17	583	59375	0.0411184	0.971667
90000	1000	16	27	28	572	59373	0.0450751	0.953333
90000	1000	17	15	34	566	59385	0.0258176	0.943333
90000	1000	18	32	23	577	59368	0.0525452	0.961667
90000	1000	19	27	34	566	59373	0.0455312	0.943333
100000	25	0	7	415	185	59393	0.0364583	0.308333
100000	25	1	2	463	137	59398	0.0143885	0.228333
100000	25	2	6	437	163	59394	0.035503	0.271667
100000	25	3	16	424	176	59384	0.0833333	0.293333
100000	25	4	5	409	191	59395	0.0255102	0.318333
100000	25	5	6	441	159	59394	0.0363636	0.265
100000	25	6	11	428	172	59389	0.0601093	0.286667
100000	25	7	7	451	149	59393	0.0448718	0.248333
100000	25	8	2	456	144	59398	0.0136986	0.24
100000	25	9	5	433	167	59395	0.0290698	0.278333
100000	25	10	14	415	185	59386	0.0703518	0.308333
100000	25	11	8	408	192	59392	0.04	0.32
100000	25	12	17	400	200	59383	0.078341	0.333333
100000	25	13	4	434	166	59396	0.0235294	0.276667
100000	25	14	8	433	167	59392	0.0457143	0.278333
100000	25	15	9	428	172	59391	0.0497238	0.286667
100000	25	16	9	450	150	59391	0.0566038	0.25
100000	25	17	2	444	156	59398	0.0126582	0.26
100000	25	18	6	433	167	59394	0.0346821	0.278333
100000	25	19	15	435	165	59385	0.0833333	0.275
100000	50	0	24	264	336	59376	0.0666667	0.56
100000	50	1	11	325	275	59389	0.0384615	0.458333
100000	50	2	24	309	291	59376	0.0761905	0.485
100000	50	3	19	306	294	59381	0.0607029	0.49
100000	50	4	18	277	323	59382	0.0527859	0.538333
100000	50	5	8	308	292	59392	0.0266667	0.486667
100000	50	6	11	294	306	59389	0.0347003	0.51
100000	50	7	17	298	302	59383	0.0532915	0.503333
100000	50	8	16	306	294	59384	0.0516129	0.49
100000	50	9	20	263	337	59380	0.0560224	0.561667
100000	50	10	20	272	328	59380	0.0574713	0.546667
100000	50	11	12	266	334	59388	0.0346821	0.556667
100000	50	12	11	242	358	59389	0.0298103	0.596667
100000	50	13	20	266	334	59380	0.0564972	0.556667
100000	50	14	25	253	347	59375	0.0672043	0.578333
100000	50	15	16	256	344	59384	0.0444444	0.573333
100000	50	16	19	294	306	59381	0.0584615	0.51
100000	50	17	13	286	314	59387	0.0397554	0.523333
100000	50	18	11	255	345	59389	0.0308989	0.575
100000	50	19	22	296	304	59378	0.0674847	0.506667
100000	100	0	20	164	436	59380	0.0438596	0.726667
100000	100	1	11	210	390	59389	0.0274314	0.65
100000	100	2	20	212	388	59380	0.0490196	0.646667
100000	100	3	29	186	414	59371	0.0654628	0.69
100000	100	4	24	146	454	59376	0.0502092	0.756667
100000	100	5	15	178	422	59385	0.0343249	0.703333
100000	100	6	26	197	403	59374	0.0606061	0.671667
100000	100	7	32	171	429	59368	0.0694143	0.715
100000	100	8	17	188	412	59383	0.039627	0.686667
100000	100	9	30	177	423	59370	0.0662252	0.705
100000	100	10	14	163	437	59386	0.0310421	0.728333
100000	100	11	23	165	435	59377	0.0502183	0.725
100000	100	12	26	146	454	59374	0.0541667	0.756667
100000	100	13	23	162	438	59377	0.0498915	0.73
100000	100	14	26	156	444	59374	0.0553191	0.74
100000	100	15	15	146	454	59385	0.0319829	0.756667
100000	100	16	9	166	434	59391	0.020316	0.723333
100000	100	17	13	171	429	59387	0.0294118	0.715
100000	100	18	30	131	469	59370	0.0601202	0.781667
100000	100	19	18	197	403	59382	0.0427553	0.671667
100000	250	0	20	92	508	59380	0.0378788	0.846667
100000	250	1	25	109	491	59375	0.0484496	0.818333
100000	250	2	27	121	479	59373	0.0533597	0.798333
100000	250	3	16	92	508	59384	0.0305344	0.846667
100000	250	4	36	76	524	59364	0.0642857	0.873333
100000	250	5	33	102	498	59367	0.0621469	0.83
100000	250	6	27	115	485	59373	0.0527344	0.808333
100000	250	7	32	97	503	59368	0.0598131	0.838333
100000	250	8	22	98	502	59378	0.0419847	0.836667
100000	250	9	31	98	502	59369	0.0581614	0.836667
100000	250	10	19	95	505	59381	0.0362595	0.841667
100000	250	11	12	107	493	59388	0.0237624	0.821667
100000	250	12	37	78	522	59363	0.0661896	0.87
100000	250	13	17	92	508	59383	0.032381	0.846667
100000	250	14	23	80	520	59377	0.0423573	0.866667
100000	250	15	35	65	535	59365	0.0614035	0.891667
100000	250	16	26	93	507	59374	0.0487805	0.845
100000	250	17	25	105	495	59375	0.0480769	0.825
100000	250	18	24	74	526	59376	0.0436364	0.876667
100000	250	19	23	114	486	59377	0.0451866	0.81
100000	1000	0	32	19	581	59368	0.0522023	0.968333
100000	1000	1	24	34	566	59376	0.040678	0.943333
100000	1000	2	52	40	560	59348	0.0849673	0.933333
100000	1000	3	42	21	579	59358	0.0676329	0.965
100000	1000	4	42	22	578	59358	0.0677419	0.963333
100000	1000	5	27	32	568	59373	0.0453782	0.946667
100000	1000	6	37	27	573	59363	0.0606557	0.955
100000	1000	7	33	28	572	59367	0.0545455	0.953333
100000	1000	8	30	25	575	59370	0.0495868	0.958333
100000	1000	9	37	31	569	59363	0.0610561	0.948333
100000	1000	10	20	27	573	59380	0.0337268	0.955
100000	1000	11	23	32	568	59377	0.0389171	0.946667
100000	1000	12	32	21	579	59368	0.0523732	0.965
100000	1000	13	23	25	575	59377	0.0384615	0.958333
100000	1000	14	34	20	580	59366	0.0553746	0.966667
100000	1000	15	25	17	583	59375	0.0411184	0.971667
100000	1000	16	27	28	572	59373	0.0450751	0.953333
100000	1000	17	15	34	566	59385	0.0258176	0.943333
100000	1000	18	32	23	577	59368	0.0525452	0.961667
100000	1000	19	28	33	567	59372	0.0470588	0.945
110000	25	0	7	416	184	59393	0.0366492	0.306667
110000	25	1	2	460	140	59398	0.0140845	0.233333
110000	25	2	7	436	164	59393	0.0409357	0.273333
110000	25	3	16	424	176	59384	0.0833333	0.293333
110000	25	4	5	408	192	59395	0.0253807	0.32
110000	25	5	6	441	159	59394	0.0363636	0.265
110000	25	6	11	428	172	59389	0.0601093	0.286667
110000	25	7	7	452	148	59393	0.0451613	0.246667
110000	25	8	2	458	142	59398	0.0138889	0.236667
110000	25	9	5	432	168	59395	0.0289017	0.28
110000	25	10	11	417	183	59389	0.056701	0.305
110000	25	11	8	402	198	59392	0.038835	0.33
110000	25	12	15	401	199	59385	0.0700935	0.331667
110000	25	13	4	434	166	59396	0.0235294	0.276667
110000	25	14	9	432	168	59391	0.0508475	0.28
110000	25	15	9	430	170	59391	0.0502793	0.283333
110000	25	16	9	450	150	59391	0.0566038	0.25
110000	25	17	2	444	156	59398	0.0126582	0.26
110000	25	18	6	433	167	59394	0.0346821	0.278333
110000	25	19	17	426	174	59383	0.0890052	0.29
110000	50	0	28	262	338	59372	0.0765027	0.563333
110000	50	1	11	325	275	59389	0.0384615	0.458333
110000	50	2	23	309	291	59377	0.0732484	0.485
110000	50	3	16	311	289	59384	0.052459	0.481667
110000	50	4	18	277	323	59382	0.0527859	0.538333
110000	50	5	8	308	292	59392	0.0266667	0.486667
110000	50	6	14	290	310	59386	0.0432099	0.516667
110000	50	7	17	298	302	59383	0.0532915	0.503333
110000	50	8	14	309	291	59386	0.0459016	0.485
110000	50	9	20	262	338	59380	0.0558659	0.563333
110000	50	10	19	275	325	59381	0.0552326	0.541667
110000	50	11	12	265	335	59388	0.0345821	0.558333
110000	50	12	11	242	358	59389	0.0298103	0.596667
110000	50	13	17	268	332	59383	0.0487106	0.553333
110000	50	14	26	253	347	59374	0.0697051	0.578333
110000	50	15	16	256	344	59384	0.0444444	0.573333
110000	50	16	19	294	306	59381	0.0584615	0.51
110000	50	17	12	288	312	59388	0.037037	0.52
110000	50	18	11	256	344	59389	0.0309859	0.573333
110000	50	19	25	295	305	59375	0.0757576	0.508333
110000	100	0	20	164	436	59380	0.0438596	0.726667
110000	100	1	12	210	390	59388	0.0298507	0.65
110000	100	2	15	213	387	59385	0.0373134	0.645
110000	100	3	31	182	418	59369	0.0690423	0.696667
110000	100	4	24	146	454	59376	0.0502092	0.756667
110000	100	5	17	174	426	59383	0.0383747	0.71
110000	100	6	24	197	403	59376	0.0562061	0.671667
110000	100	7	35	171	429	59365	0.075431	0.715
110000	100	8	17	189	411	59383	0.0397196	0.685
110000	100	9	30	177	423	59370	0.0662252	0.705
110000	100	10	16	161	439	59384	0.0351648	0.731667
110000	100	11	23	166	434	59377	0.0503282	0.723333
110000	100	12	24	147	453	59376	0.0503145	0.755
110000	100	13	23	163	437	59377	0.05	0.728333
110000	100	14	26	156	444	59374	0.0553191	0.74
110000	100	15	16	142	458	59384	0.0337553	0.763333
110000	100	16	9	166	434	59391	0.020316	0.723333
110000	100	17	13	171	429	59387	0.0294118	0.715
110000	100	18	30	132	468	59370	0.060241	0.78
110000	100	19	18	197	403	59382	0.0427553	0.671667
110000	250	0	20	92	508	59380	0.0378788	0.846667
110000	250	1	25	109	491	59375	0.0484496	0.818333
110000	250	2	26	124	476	59374	0.0517928	0.793333
110000	250	3	13	94	506	59387	0.0250482	0.843333
110000	250	4	38	76	524	59362	0.0676157	0.873333
110000	250	5	40	99	501	59360	0.0739372	0.835
110000	250	6	27	115	485	59373	0.0527344	0.808333
110000	250	7	32	97	503	59368	0.0598131	0.838333
110000	250	8	22	95	505	59378	0.0417457	0.841667
110000	250	9	32	98	502	59368	0.0599251	0.836667
110000	250	10	19	93	507	59381	0.0361217	0.845
110000	250	11	12	106	494	59388	0.0237154	0.823333
110000	250	12	37	78	522	59363	0.0661896	0.87
110000	250	13	17	92	508	59383	0.032381	0.846667
110000	250	14	21	80	520	59379	0.038817	0.866667
110000	250	15	34	66	534	59366	0.0598592	0.89
110000	250	16	26	93	507	59374	0.0487805	0.845
110000	250	17	25	106	494	59375	0.0481696	0.823333
110000	250	18	24	74	526	59376	0.0436364	0.876667
110000	250	19	24	114	486	59376	0.0470588	0.81
110000	1000	0	35	19	581	59365	0.0568182	0.968333
110000	1000	1	26	34	566	59374	0.0439189	0.943333
110000	1000	2	53	40	560	59347	0.08646	0.933333
110000	1000	3	42	21	579	59358	0.0676329	0.965
110000	1000	4	42	22	578	59358	0.0677419	0.963333
110000	1000	5	26	32	568	59374	0.043771	0.946667
110000	1000	6	37	27	573	59363	0.0606557	0.955
110000	1000	7	34	28	572	59366	0.0561056	0.953333
110000	1000	8	30	25	575	59370	0.0495868	0.958333
110000	1000	9	42	30	570	59358	0.0686275	0.95
110000	1000	10	20	27	573	59380	0.0337268	0.955
110000	1000	11	20	32	568	59380	0.0340136	0.946667
110000	1000	12	30	21	579	59370	0.0492611	0.965
110000	1000	13	23	25	575	59377	0.0384615	0.958333
110000	1000	14	31	20	580	59369	0.0507365	0.966667
110000	1000	15	22	17	583	59378	0.0363636	0.971667
110000	1000	16	30	28	572	59370	0.0498339	0.953333
110000	1000	17	17	34	566	59383	0.0291595	0.943333
110000	1000	18	32	23	577	59368	0.0525452	0.961667
110000	1000	19	31	33	567	59369	0.0518395	0.945
120000	25	0	6	416	184	59394	0.0315789	0.306667
120000	25	1	4	457	143	59396	0.0272109	0.238333
120000	25	2	6	437	163	59394	0.035503	0.271667
120000	25	3	16	424	176	59384	0.0833333	0.293333
120000	25	4	5	406	194	59395	0.0251256	0.323333
120000	25	5	6	441	159	59394	0.0363636	0.265
120000	25	6	11	428	172	59389	0.0601093	0.286667
120000	25	7	13	441	159	59387	0.0755814	0.265
120000	25	8	2	458	142	59398	0.0138889	0.236667
120000	25	9	5	432	168	59395	0.0289017	0.28
120000	25	10	14	415	185	59386	0.0703518	0.308333
120000	25	11	8	402	198	59392	0.038835	0.33
120000	25	12	15	401	199	59385	0.0700935	0.331667
120000	25	13	4	433	167	59396	0.0233918	0.278333
120000	25	14	8	433	167	59392	0.0457143	0.278333
120000	25	15	9	428	172	59391	0.0497238	0.286667
120000	25	16	8	453	147	59392	0.0516129	0.245
120000	25	17	3	441	159	59397	0.0185185	0.265
120000	25	18	6	433	167	59394	0.0346821	0.278333
120000	25	19	16	435	165	59384	0.0883978	0.275
120000	50	0	28	262	338	59372	0.0765027	0.563333
120000	50	1	12	324	276	59388	0.0416667	0.46
120000	50	2	23	309	291	59377	0.0732484	0.485
120000	50	3	16	311	289	59384	0.052459	0.481667
120000	50	4	18	283	317	59382	0.0537313	0.528333
120000	50	5	9	307	293	59391	0.0298013	0.488333
120000	50	6	14	290	310	59386	0.0432099	0.516667
120000	50	7	17	298	302	59383	0.0532915	0.503333
120000	50	8	14	309	291	59386	0.0459016	0.485
120000	50	9	20	263	337	59380	0.0560224	0.561667
120000	50	10	20	272	328	59380	0.0574713	0.546667
120000	50	11	13	265	335	59387	0.0373563	0.558333
120000	50	12	11	242	358	59389	0.0298103	0.596667
120000	50	13	18	267	333	59382	0.0512821	0.555
120000	50	14	23	256	344	59377	0.0626703	0.573333
120000	50	15	16	256	344	59384	0.0444444	0.573333
120000	50	16	20	293	307	59380	0.0611621	0.511667
120000	50	17	13	287	313	59387	0.0398773	0.521667
120000	50	18	11	256	344	59389	0.0309859	0.573333
120000	50	19	25	294	306	59375	0.0755287	0.51
120000	100	0	18	168	432	59382	0.04	0.72
120000	100	1	15	208	392	59385	0.036855	0.653333
120000	100	2	20	211	389	59380	0.0488998	0.648333
120000	100	3	32	182	418	59368	0.0711111	0.696667
120000	100	4	24	146	454	59376	0.0502092	0.756667
120000	100	5	17	174	426	59383	0.0383747	0.71
120000	100	6	22	197	403	59378	0.0517647	0.671667
120000	100	7	32	171	429	59368	0.0694143	0.715
120000	100	8	15	190	410	59385	0.0352941	0.683333
120000	100	9	29	177	423	59371	0.0641593	0.705
120000	100	10	16	161	439	59384	0.0351648	0.731667
120000	100	11	23	165	435	59377	0.0502183	0.725
120000	100	12	24	147	453	59376	0.0503145	0.755
120000	100	13	23	162	438	59377	0.0498915	0.73
120000	100	14	26	156	444	59374	0.0553191	0.74
120000	100	15	17	142	458	59383	0.0357895	0.763333
120000	100	16	8	166	434	59392	0.0180995	0.723333
120000	100	17	13	171	429	59387	0.0294118	0.715
120000	100	18	30	132	468	59370	0.060241	0.78
120000	100	19	17	197	403	59383	0.0404762	0.671667
120000	250	0	22	92	508	59378	0.0415094	0.846667
120000	250	1	25	109	491	59375	0.0484496	0.818333
120000	250	2	19	125	475	59381	0.0384615	0.791667
120000	250	3	14	94	506	59386	0.0269231	0.843333
120000	250	4	36	76	524	59364	0.0642857	0.873333
120000	250	5	40	99	501	59360	0.0739372	0.835
120000	250	6	27	115	485	59373	0.0527344	0.808333
120000	250	7	32	98	502	59368	0.0599251	0.836667
120000	250	8	26	95	505	59374	0.0489642	0.841667
120000	250	9	34	97	503	59366	0.0633147	0.838333
120000	250	10	19	94	506	59381	0.0361905	0.843333
120000	250	11	14	104	496	59386	0.027451	0.826667
120000	250	12	39	78	522	59361	0.0695187	0.87
120000	250	13	17	92	508	59383	0.032381	0.846667
120000	250	14	23	80	520	59377	0.0423573	0.866667
120000	250	15	31	67	533	59369	0.0549645	0.888333
120000	250	16	25	93	507	59375	0.0469925	0.845
120000	250	17	25	106	494	59375	0.0481696	0.823333
120000	250	18	25	74	526	59375	0.0453721	0.876667
120000	250	19	24	114	486	59376	0.0470588	0.81
120000	1000	0	38	19	581	59362	0.0613893	0.968333
120000	1000	1	28	34	566	59372	0.047138	0.943333
120000	1000	2	53	40	560	59347	0.08646	0.933333
120000	1000	3	42	21	579	59358	0.0676329	0.965
120000	1000	4	42	22	578	59358	0.0677419	0.963333
120000	1000	5	22	32	568	59378	0.0372881	0.946667
120000	1000	6	37	27	573	59363	0.0606557	0.955
120000	1000	7	34	28	572	59366	0.0561056	0.953333
120000	1000	8	32	25	575	59368	0.0527183	0.958333
120000	1000	9	42	30	570	59358	0.0686275	0.95
120000	1000	10	20	27	573	59380	0.0337268	0.955
120000	1000	11	23	32	568	59377	0.0389171	0.946667
120000	1000	12	30	21	579	59370	0.0492611	0.965
120000	1000	13	23	25	575	59377	0.0384615	0.958333
120000	1000	14	31	21	579	59369	0.0508197	0.965
120000	1000	15	23	17	583	59377	0.0379538	0.971667
120000	1000	16	31	28	572	59369	0.0514096	0.953333
120000	1000	17	17	34	566	59383	0.0291595	0.943333
120000	1000	18	32	23	577	59368	0.0525452	0.961667
120000	1000	19	31	32	568	59369	0.0517529	0.946667
130000	25	0	6	416	184	59394	0.0315789	0.306667
130000	25	1	5	457	143	59395	0.0337838	0.238333
130000	25	2	7	436	164	59393	0.0409357	0.273333
130000	25	3	16	424	176	59384	0.0833333	0.293333
130000	25	4	5	406	194	59395	0.0251256	0.323333
130000	25	5	6	440	160	59394	0.0361446	0.266667
130000	25	6	11	428	172	59389	0.0601093	0.286667
130000	25	7	7	452	148	59393	0.0451613	0.246667
130000	25	8	2	456	144	59398	0.0136986	0.24
130000	25	9	5	433	167	59395	0.0290698	0.278333
130000	25	10	14	415	185	59386	0.0703518	0.308333
130000	25	11	8	408	192	59392	0.04	0.32
130000	25	12	17	400	200	59383	0.078341	0.333333
130000	25	13	5	431	169	59395	0.0287356	0.281667
130000	25	14	8	433	167	59392	0.0457143	0.278333
130000	25	15	9	427	173	59391	0.0494505	0.288333
130000	25	16	9	450	150	59391	0.0566038	0.25
130000	25	17	3	439	161	59397	0.0182927	0.268333
130000	25	18	7	430	170	59393	0.039548	0.283333
130000	25	19	16	435	165	59384	0.0883978	0.275
130000	50	0	25	264	336	59375	0.0692521	0.56
130000	50	1	11	325	275	59389	0.0384615	0.458333
130000	50	2	22	311	289	59378	0.0707395	0.481667
130000	50	3	16	311	289	59384	0.052459	0.481667
130000	50	4	18	277	323	59382	0.0527859	0.538333
130000	50	5	8	308	292	59392	0.0266667	0.486667
130000	50	6	14	290	310	59386	0.0432099	0.516667
130000	50	7	13	307	293	59387	0.0424837	0.488333
130000	50	8	15	308	292	59385	0.0488599	0.486667
130000	50	9	20	263	337	59380	0.0560224	0.561667
130000	50	10	19	275	325	59381	0.0552326	0.541667
130000	50	11	13	265	335	59387	0.0373563	0.558333
130000	50	12	11	242	358	59389	0.0298103	0.596667
130000	50	13	17	268	332	59383	0.0487106	0.553333
130000	50	14	25	253	347	59375	0.0672043	0.578333
130000	50	15	16	255	345	59384	0.0443213	0.575
130000	50	16	20	293	307	59380	0.0611621	0.511667
130000	50	17	13	286	314	59387	0.0397554	0.523333
130000	50	18	11	255	345	59389	0.0308989	0.575
130000	50	19	22	298	302	59378	0.0679012	0.503333
130000	100	0	18	168	432	59382	0.04	0.72
130000	100	1	12	209	391	59388	0.0297767	0.651667
130000	100	2	20	211	389	59380	0.0488998	0.648333
130000	100	3	33	180	420	59367	0.0728477	0.7
130000	100	4	24	146	454	59376	0.0502092	0.756667
130000	100	5	13	178	422	59387	0.0298851	0.703333
130000	100	6	24	197	403	59376	0.0562061	0.671667
130000	100	7	34	171	429	59366	0.0734341	0.715
130000	100	8	14	193	407	59386	0.0332542	0.678333
130000	100	9	29	177	423	59371	0.0641593	0.705
130000	100	10	16	161	439	59384	0.0351648	0.731667
130000	100	11	25	164	436	59375	0.0542299	0.726667
130000	100	12	24	147	453	59376	0.0503145	0.755
130000	100	13	23	163	437	59377	0.05	0.728333
130000	100	14	26	156	444	59374	0.0553191	0.74
130000	100	15	17	141	459	59383	0.0357143	0.765
130000	100	16	9	166	434	59391	0.020316	0.723333
130000	100	17	13	171	429	59387	0.0294118	0.715
130000	100	18	30	132	468	59370	0.060241	0.78
130000	100	19	16	197	403	59384	0.0381862	0.671667
130000	250	0	22	92	508	59378	0.0415094	0.846667
130000	250	1	27	108	492	59373	0.0520231	0.82
130000	250	2	19	125	475	59381	0.0384615	0.791667
130000	250	3	15	93	507	59385	0.0287356	0.845
130000	250	4	26	77	523	59374	0.0473588	0.871667
130000	250	5	37	101	499	59363	0.0690299	0.831667
130000	250	6	26	115	485	59374	0.0508806	0.808333
130000	250	7	32	97	503	59368	0.0598131	0.838333
130000	250	8	26	95	505	59374	0.0489642	0.841667
130000	250	9	34	97	503	59366	0.0633147	0.838333
130000	250	10	19	93	507	59381	0.0361217	0.845
130000	250	11	12	106	494	59388	0.0237154	0.823333
130000	250	12	38	78	522	59362	0.0678571	0.87
130000	250	13	17	92	508	59383	0.032381	0.846667
130000	250	14	26	79	521	59374	0.047532	0.868333
130000	250	15	31	67	533	59369	0.0549645	0.888333
130000	250	16	23	95	505	59377	0.0435606	0.841667
130000	250	17	24	106	494	59376	0.046332	0.823333
130000	250	18	23	74	526	59377	0.0418944	0.876667
130000	250	19	24	114	486	59376	0.0470588	0.81
130000	1000	0	38	19	581	59362	0.0613893	0.968333
130000	1000	1	28	34	566	59372	0.047138	0.943333
130000	1000	2	53	40	560	59347	0.08646	0.933333
130000	1000	3	35	21	579	59365	0.0570033	0.965
130000	1000	4	42	22	578	59358	0.0677419	0.963333
130000	1000	5	23	32	568	59377	0.0389171	0.946667
130000	1000	6	37	27	573	59363	0.0606557	0.955
130000	1000	7	33	28	572	59367	0.0545455	0.953333
130000	1000	8	34	25	575	59366	0.0558292	0.958333
130000	1000	9	35	31	569	59365	0.057947	0.948333
130000	1000	10	20	27	573	59380	0.0337268	0.955
130000	1000	11	20	32	568	59380	0.0340136	0.946667
130000	1000	12	30	21	579	59370	0.0492611	0.965
130000	1000	13	23	25	575	59377	0.0384615	0.958333
130000	1000	14	30	21	579	59370	0.0492611	0.965
130000	1000	15	22	17	583	59378	0.0363636	0.971667
130000	1000	16	30	28	572	59370	0.0498339	0.953333
130000	1000	17	17	34	566	59383	0.0291595	0.943333
130000	1000	18	32	23	577	59368	0.0525452	0.961667
130000	1000	19	31	32	568	59369	0.0517529	0.946667
140000	25	0	6	416	184	59394	0.0315789	0.306667
140000	25	1	6	452	148	59394	0.038961	0.246667
140000	25	2	6	438	162	59394	0.0357143	0.27
140000	25	3	16	424	176	59384	0.0833333	0.293333
140000	25	4	5	406	194	59395	0.0251256	0.323333
140000	25	5	9	438	162	59391	0.0526316	0.27
140000	25	6	11	428	172	59389	0.0601093	0.286667
140000	25	7	7	452	148	59393	0.0451613	0.246667
140000	25	8	2	455	145	59398	0.0136054	0.241667
140000	25	9	5	432	168	59395	0.0289017	0.28
140000	25	10	14	415	185	59386	0.0703518	0.308333
140000	25	11	4	414	186	59396	0.0210526	0.31
140000	25	12	17	400	200	59383	0.078341	0.333333
140000	25	13	6	426	174	59394	0.0333333	0.29
140000	25	14	8	433	167	59392	0.0457143	0.278333
140000	25	15	9	428	172	59391	0.0497238	0.286667
140000	25	16	9	450	150	59391	0.0566038	0.25
140000	25	17	3	439	161	59397	0.0182927	0.268333
140000	25	18	6	433	167	59394	0.0346821	0.278333
140000	25	19	17	428	172	59383	0.0899471	0.286667
140000	50	0	24	265	335	59376	0.0668524	0.558333
140000	50	1	10	325	275	59390	0.0350877	0.458333
140000	50	2	20	312	288	59380	0.0649351	0.48
140000	50	3	16	311	289	59384	0.052459	0.481667
140000	50	4	18	277	323	59382	0.0527859	0.538333
140000	50	5	8	308	292	59392	0.0266667	0.486667
140000	50	6	14	290	310	59386	0.0432099	0.516667
140000	50	7	12	307	293	59388	0.0393443	0.488333
140000	50	8	14	309	291	59386	0.0459016	0.485
140000	50	9	20	264	336	59380	0.0561798	0.56
140000	50	10	18	278	322	59382	0.0529412	0.536667
140000	50	11	16	263	337	59384	0.0453258	0.561667
140000	50	12	11	242	358	59389	0.0298103	0.596667
140000	50	13	18	267	333	59382	0.0512821	0.555
140000	50	14	23	256	344	59377	0.0626703	0.573333
140000	50	15	16	256	344	59384	0.0444444	0.573333
140000	50	16	20	293	307	59380	0.0611621	0.511667
140000	50	17	13	288	312	59387	0.04	0.52
140000	50	18	11	256	344	59389	0.0309859	0.573333
140000	50	19	21	298	302	59379	0.0650155	0.503333
140000	100	0	18	168	432	59382	0.04	0.72
140000	100	1	16	207	393	59384	0.0391198	0.655
140000	100	2	20	211	389	59380	0.0488998	0.648333
140000	100	3	33	182	418	59367	0.0731707	0.696667
140000	100	4	21	149	451	59379	0.0444915	0.751667
140000	100	5	14	178	422	59386	0.0321101	0.703333
140000	100	6	25	197	403	59375	0.0584112	0.671667
140000	100	7	32	171	429	59368	0.0694143	0.715
140000	100	8	15	193	407	59385	0.035545	0.678333
140000	100	9	29	177	423	59371	0.0641593	0.705
140000	100	10	16	161	439	59384	0.0351648	0.731667
140000	100	11	23	165	435	59377	0.0502183	0.725
140000	100	12	24	147	453	59376	0.0503145	0.755
140000	100	13	23	163	437	59377	0.05	0.728333
140000	100	14	26	156	444	59374	0.0553191	0.74
140000	100	15	17	140	460	59383	0.0356394	0.766667
140000	100	16	9	166	434	59391	0.020316	0.723333
140000	100	17	13	171	429	59387	0.0294118	0.715
140000	100	18	30	131	469	59370	0.0601202	0.781667
140000	100	19	16	197	403	59384	0.0381862	0.671667
140000	250	0	22	92	508	59378	0.0415094	0.846667
140000	250	1	29	108	492	59371	0.0556622	0.82
140000	250	2	19	125	475	59381	0.0384615	0.791667
140000	250	3	15	93	507	59385	0.0287356	0.845
140000	250	4	27	77	523	59373	0.0490909	0.871667
140000	250	5	37	102	498	59363	0.0691589	0.83
140000	250	6	26	115	485	59374	0.0508806	0.808333
140000	250	7	33	97	503	59367	0.0615672	0.838333
140000	250	8	28	95	505	59372	0.0525328	0.841667
140000	250	9	34	97	503	59366	0.0633147	0.838333
140000	250	10	19	95	505	59381	0.0362595	0.841667
140000	250	11	12	106	494	59388	0.0237154	0.823333
140000	250	12	39	78	522	59361	0.0695187	0.87
140000	250	13	18	92	508	59382	0.0342205	0.846667
140000	250	14	26	79	521	59374	0.047532	0.868333
140000	250	15	31	67	533	59369	0.0549645	0.888333
140000	250	16	24	95	505	59376	0.0453686	0.841667
140000	250	17	24	106	494	59376	0.046332	0.823333
140000	250	18	22	75	525	59378	0.0402194	0.875
140000	250	19	24	114	486	59376	0.0470588	0.81
140000	1000	0	37	19	581	59363	0.0598706	0.968333
140000	1000	1	29	34	566	59371	0.0487395	0.943333
140000	1000	2	52	40	560	59348	0.0849673	0.933333
140000	1000	3	34	21	579	59366	0.0554649	0.965
140000	1000	4	42	22	578	59358	0.0677419	0.963333
140000	1000	5	22	32	568	59378	0.0372881	0.946667
140000	1000	6	37	27	573	59363	0.0606557	0.955
140000	1000	7	35	28	572	59365	0.0576606	0.953333
140000	1000	8	34	25	575	59366	0.0558292	0.958333
140000	1000	9	39	31	569	59361	0.0641447	0.948333
140000	1000	10	20	27	573	59380	0.0337268	0.955
140000	1000	11	20	32	568	59380	0.0340136	0.946667
140000	1000	12	30	21	579	59370	0.0492611	0.965
140000	1000	13	23	25	575	59377	0.0384615	0.958333
140000	1000	14	29	21	579	59371	0.0476974	0.965
140000	1000	15	23	17	583	59377	0.0379538	0.971667
140000	1000	16	30	28	572	59370	0.0498339	0.953333
140000	1000	17	17	34	566	59383	0.0291595	0.943333
140000	1000	18	32	23	577	59368	0.0525452	0.961667
140000	1000	19	31	33	567	59369	0.0518395	0.945
150000	25	0	6	416	184	59394	0.0315789	0.306667
150000	25	1	6	452	148	59394	0.038961	0.246667
150000	25	2	6	439	161	59394	0.0359281	0.268333
150000	25	3	16	424	176	59384	0.0833333	0.293333
150000	25	4	5	406	194	59395	0.0251256	0.323333
150000	25	5	9	439	161	59391	0.0529412	0.268333
150000	25	6	12	427	173	59388	0.0648649	0.288333
150000	25	7	12	444	156	59388	0.0714286	0.26
150000	25	8	2	455	145	59398	0.0136054	0.241667
150000	25	9	5	429	171	59395	0.0284091	0.285
150000	25	10	14	415	185	59386	0.0703518	0.308333
150000	25	11	8	408	192	59392	0.04	0.32
150000	25	12	11	405	195	59389	0.0533981	0.325
150000	25	13	6	426	174	59394	0.0333333	0.29
150000	25	14	8	433	167	59392	0.0457143	0.278333
150000	25	15	9	428	172	59391	0.0497238	0.286667
150000	25	16	9	450	150	59391	0.0566038	0.25
150000	25	17	4	438	162	59396	0.0240964	0.27
150000	25	18	7	428	172	59393	0.0391061	0.286667
150000	25	19	17	428	172	59383	0.0899471	0.286667
150000	50	0	23	265	335	59377	0.0642458	0.558333
150000	50	1	11	325	275	59389	0.0384615	0.458333
150000	50	2	18	312	288	59382	0.0588235	0.48
150000	50	3	12	314	286	59388	0.0402685	0.476667
150000	50	4	18	277	323	59382	0.0527859	0.538333
150000	50	5	8	308	292	59392	0.0266667	0.486667
150000	50	6	14	290	310	59386	0.0432099	0.516667
150000	50	7	13	307	293	59387	0.0424837	0.488333
150000	50	8	14	309	291	59386	0.0459016	0.485
150000	50	9	20	264	336	59380	0.0561798	0.56
150000	50	10	18	278	322	59382	0.0529412	0.536667
150000	50	11	17	263	337	59383	0.0480226	0.561667
150000	50	12	11	242	358	59389	0.0298103	0.596667
150000	50	13	20	266	334	59380	0.0564972	0.556667
150000	50	14	23	256	344	59377	0.0626703	0.573333
150000	50	15	16	256	344	59384	0.0444444	0.573333
150000	50	16	20	293	307	59380	0.0611621	0.511667
150000	50	17	13	286	314	59387	0.0397554	0.523333
150000	50	18	12	254	346	59388	0.0335196	0.576667
150000	50	19	21	298	302	59379	0.0650155	0.503333
150000	100	0	18	168	432	59382	0.04	0.72
150000	100	1	16	207	393	59384	0.0391198	0.655
150000	100	2	21	211	389	59379	0.0512195	0.648333
150000	100	3	33	180	420	59367	0.0728477	0.7
150000	100	4	20	150	450	59380	0.0425532	0.75
150000	100	5	13	178	422	59387	0.0298851	0.703333
150000	100	6	25	197	403	59375	0.0584112	0.671667
150000	100	7	33	171	429	59367	0.0714286	0.715
150000	100	8	15	190	410	59385	0.0352941	0.683333
150000	100	9	29	177	423	59371	0.0641593	0.705
150000	100	10	16	161	439	59384	0.0351648	0.731667
150000	100	11	25	164	436	59375	0.0542299	0.726667
150000	100	12	24	147	453	59376	0.0503145	0.755
150000	100	13	23	163	437	59377	0.05	0.728333
150000	100	14	26	156	444	59374	0.0553191	0.74
150000	100	15	17	140	460	59383	0.0356394	0.766667
150000	100	16	10	163	437	59390	0.0223714	0.728333
150000	100	17	13	171	429	59387	0.0294118	0.715
150000	100	18	30	132	468	59370	0.060241	0.78
150000	100	19	16	197	403	59384	0.0381862	0.671667
150000	250	0	23	92	508	59377	0.0433145	0.846667
150000	250	1	30	108	492	59370	0.0574713	0.82
150000	250	2	23	124	476	59377	0.0460922	0.793333
150000	250	3	17	92	508	59383	0.032381	0.846667
150000	250	4	27	77	523	59373	0.0490909	0.871667
150000	250	5	35	102	498	59365	0.065666	0.83
150000	250	6	27	115	485	59373	0.0527344	0.808333
150000	250	7	33	97	503	59367	0.0615672	0.838333
150000	250	8	28	95	505	59372	0.0525328	0.841667
150000	250	9	34	97	503	59366	0.0633147	0.838333
150000	250	10	19	95	505	59381	0.0362595	0.841667
150000	250	11	13	106	494	59387	0.025641	0.823333
150000	250	12	39	78	522	59361	0.0695187	0.87
150000	250	13	17	92	508	59383	0.032381	0.846667
150000	250	14	26	79	521	59374	0.047532	0.868333
150000	250	15	31	67	533	59369	0.0549645	0.888333
150000	250	16	24	95	505	59376	0.0453686	0.841667
150000	250	17	25	106	494	59375	0.0481696	0.823333
150000	250	18	23	74	526	59377	0.0418944	0.876667
150000	250	19	23	114	486	59377	0.0451866	0.81
150000	1000	0	39	19	581	59361	0.0629032	0.968333
150000	1000	1	29	34	566	59371	0.0487395	0.943333
150000	1000	2	52	40	560	59348	0.0849673	0.933333
150000	1000	3	34	21	579	59366	0.0554649	0.965
150000	1000	4	41	22	578	59359	0.0662359	0.963333
150000	1000	5	23	32	568	59377	0.0389171	0.946667
150000	1000	6	37	27	573	59363	0.0606557	0.955
150000	1000	7	35	28	572	59365	0.0576606	0.953333
150000	1000	8	34	25	575	59366	0.0558292	0.958333
150000	1000	9	35	31	569	59365	0.057947	0.948333
150000	1000	10	20	27	573	59380	0.0337268	0.955
150000	1000	11	23	32	568	59377	0.0389171	0.946667
150000	1000	12	31	21	579	59369	0.0508197	0.965
150000	1000	13	24	25	575	59376	0.0400668	0.958333
150000	1000	14	29	21	579	59371	0.0476974	0.965
150000	1000	15	23	17	583	59377	0.0379538	0.971667
150000	1000	16	30	28	572	59370	0.0498339	0.953333
150000	1000	17	17	34	566	59383	0.0291595	0.943333
150000	1000	18	32	23	577	59368	0.0525452	0.961667
[truncated: 1,501 more rows]

## Sheet: Table A3
Effect chance %	Replicate number	FP	FN	TP	TN	Power	FDR
1	0	30	199	401	59370	0.668333	0.0696056
1	1	27	142	458	59373	0.763333	0.0556701
1	2	28	179	421	59372	0.701667	0.0623608
1	3	17	135	465	59383	0.775	0.0352697
1	4	32	149	451	59368	0.751667	0.0662526
1	5	18	197	403	59382	0.671667	0.0427553
1	6	22	201	399	59378	0.665	0.0522565
1	7	22	201	399	59378	0.665	0.0522565
1	8	21	168	432	59379	0.72	0.0463576
1	9	22	210	390	59378	0.65	0.0533981
1	10	24	189	411	59376	0.685	0.0551724
1	11	32	189	411	59368	0.685	0.0722348
1	12	22	167	433	59378	0.721667	0.0483516
1	13	22	192	408	59378	0.68	0.0511628
1	14	24	153	447	59376	0.745	0.0509554
1	15	22	157	443	59378	0.738333	0.0473118
1	16	34	158	442	59366	0.736667	0.0714286
1	17	30	162	438	59370	0.73	0.0641026
1	18	24	152	448	59376	0.746667	0.0508475
1	19	16	183	417	59384	0.695	0.0369515
2	0	58	359	841	58742	0.700833	0.0645161
2	1	50	297	903	58750	0.7525	0.0524659
2	2	59	311	889	58741	0.740833	0.0622363
2	3	47	283	917	58753	0.764167	0.0487552
2	4	67	321	879	58733	0.7325	0.0708245
2	5	34	360	840	58766	0.7	0.0389016
2	6	44	347	853	58756	0.710833	0.0490524
2	7	50	326	874	58750	0.728333	0.0541126
2	8	49	299	901	58751	0.750833	0.0515789
2	9	45	355	845	58755	0.704167	0.0505618
2	10	51	292	908	58749	0.756667	0.0531804
2	11	52	367	833	58748	0.694167	0.0587571
2	12	52	280	920	58748	0.766667	0.0534979
2	13	50	297	903	58750	0.7525	0.0524659
2	14	43	279	921	58757	0.7675	0.0446058
2	15	43	274	926	58757	0.771667	0.0443756
2	16	50	332	868	58750	0.723333	0.0544662
2	17	48	316	884	58752	0.736667	0.0515021
2	18	40	330	870	58760	0.725	0.043956
2	19	39	308	892	58761	0.743333	0.0418904
5	0	111	677	2323	56889	0.774333	0.0456039
5	1	109	704	2296	56891	0.765333	0.0453222
5	2	121	689	2311	56879	0.770333	0.0497533
5	3	110	676	2324	56890	0.774667	0.0451931
5	4	147	700	2300	56853	0.766667	0.0600736
5	5	106	708	2292	56894	0.764	0.0442035
5	6	110	709	2291	56890	0.763667	0.0458142
5	7	121	725	2275	56879	0.758333	0.0505008
5	8	122	684	2316	56878	0.772	0.050041
5	9	122	740	2260	56878	0.753333	0.0512175
5	10	125	689	2311	56875	0.770333	0.0513136
5	11	117	780	2220	56883	0.74	0.0500642
5	12	152	619	2381	56848	0.793667	0.0600079
5	13	127	714	2286	56873	0.762	0.0526316
5	14	126	634	2366	56874	0.788667	0.0505618
5	15	122	623	2377	56878	0.792333	0.0488195
5	16	120	766	2234	56880	0.744667	0.0509771
5	17	131	627	2373	56869	0.791	0.0523163
5	18	133	693	2307	56867	0.769	0.0545082
5	19	135	678	2322	56865	0.774	0.0549451
10	0	259	1207	4793	53741	0.798833	0.0512668
10	1	255	1242	4758	53745	0.793	0.0508677
10	2	237	1255	4745	53763	0.790833	0.0475713
10	3	238	1295	4705	53762	0.784167	0.0481489
10	4	304	1233	4767	53696	0.7945	0.0599487
10	5	267	1241	4759	53733	0.793167	0.0531238
10	6	247	1215	4785	53753	0.7975	0.0490859
10	7	237	1362	4638	53763	0.773	0.0486154
10	8	261	1168	4832	53739	0.805333	0.0512468
10	9	241	1356	4644	53759	0.774	0.0493347
10	10	240	1328	4672	53760	0.778667	0.0488599
10	11	248	1324	4676	53752	0.779333	0.0503656
10	12	257	1258	4742	53743	0.790333	0.0514103
10	13	283	1240	4760	53717	0.793333	0.0561174
10	14	267	1240	4760	53733	0.793333	0.0531132
10	15	257	1213	4787	53743	0.797833	0.0509516
10	16	246	1237	4763	53754	0.793833	0.0491116
10	17	246	1205	4795	53754	0.799167	0.0487998
10	18	259	1198	4802	53741	0.800333	0.0511757
10	19	255	1262	4738	53745	0.789667	0.0510715
20	0	536	2304	9696	47464	0.808	0.0523847
20	1	553	2126	9874	47447	0.822833	0.0530354
20	2	531	2261	9739	47469	0.811583	0.051704
20	3	517	2201	9799	47483	0.816583	0.0501163
20	4	539	2177	9823	47461	0.818583	0.052017
20	5	473	2286	9714	47527	0.8095	0.0464317
20	6	482	2196	9804	47518	0.817	0.0468598
20	7	482	2285	9715	47518	0.809583	0.0472688
20	8	520	2164	9836	47480	0.819667	0.0502124
20	9	497	2325	9675	47503	0.80625	0.0488596
20	10	488	2184	9816	47512	0.818	0.0473602
20	11	496	2244	9756	47504	0.813	0.0483808
20	12	505	2260	9740	47495	0.811667	0.0492923
20	13	577	2180	9820	47423	0.818333	0.0554968
20	14	471	2240	9760	47529	0.813333	0.0460366
20	15	516	2194	9806	47484	0.817167	0.0499903
20	16	521	2147	9853	47479	0.821083	0.0502217
20	17	522	2148	9852	47478	0.821	0.0503181
20	18	518	2199	9801	47482	0.81675	0.0501987
20	19	477	2124	9876	47523	0.823	0.0460736
50	0	1400	4208	25792	28600	0.859733	0.0514857
50	1	1428	3950	26050	28572	0.868333	0.0519688
50	2	1304	4147	25853	28696	0.861767	0.0480171
50	3	1333	4184	25816	28667	0.860533	0.0490994
50	4	1334	4013	25987	28666	0.866233	0.0488269
50	5	1261	4158	25842	28739	0.8614	0.0465262
50	6	1247	4131	25869	28753	0.8623	0.0459876
50	7	1301	4122	25878	28699	0.8626	0.0478678
50	8	1451	4208	25792	28549	0.859733	0.0532614
50	9	1304	4170	25830	28696	0.861	0.0480578
50	10	1250	4133	25867	28750	0.862233	0.0460965
50	11	1289	3816	26184	28711	0.8728	0.0469188
50	12	1262	4023	25977	28738	0.8659	0.0463306
50	13	1293	4099	25901	28707	0.863367	0.0475473
50	14	1328	4096	25904	28672	0.863467	0.0487662
50	15	1318	4040	25960	28682	0.865333	0.0483173
50	16	1256	3954	26046	28744	0.8682	0.046004
50	17	1291	4182	25818	28709	0.8606	0.0476226
50	18	1341	3971	26029	28659	0.867633	0.0489953
50	19	1278	4061	25939	28722	0.864633	0.0469559

## Sheet: Table A4
Genus	TARA_018_SRF_0.22-1.6	TARA_023_DCM_0.22-1.6	TARA_023_SRF_0.22-1.6	TARA_025_SRF_0.22-1.6	TARA_030_DCM_0.22-1.6	TARA_030_SRF_0.22-1.6	TARA_031_SRF_0.22-1.6	TARA_032_DCM_0.22-1.6	TARA_032_SRF_0.22-1.6	TARA_033_SRF_0.22-1.6	TARA_034_DCM_0.22-1.6	TARA_034_SRF_0.22-1.6	TARA_036_SRF_0.22-1.6	TARA_038_DCM_0.22-1.6	TARA_038_MES_0.22-1.6	TARA_038_SRF_0.22-1.6	TARA_039_DCM_0.22-1.6	TARA_039_MES_0.22-1.6	TARA_041_DCM_0.22-1.6	TARA_041_SRF_0.22-1.6	TARA_042_DCM_0.22-1.6	TARA_042_SRF_0.22-1.6	TARA_045_SRF_0.22-1.6	TARA_048_SRF_0.22-1.6	TARA_052_DCM_0.22-1.6	TARA_052_SRF_0.22-1.6	TARA_058_DCM_0.22-3	TARA_064_DCM_0.22-3	TARA_064_MES_0.22-3	TARA_064_SRF_0.22-3	TARA_066_DCM_0.22-3	TARA_066_SRF_0.22-3	TARA_067_SRF_0.22-3	TARA_068_DCM_0.22-3	TARA_068_MES_0.22-3	TARA_068_SRF_0.22-3	TARA_070_MES_0.22-3	TARA_070_SRF_0.22-3	TARA_072_DCM_0.22-3	TARA_076_DCM_0.22-3	TARA_076_MES_0.22-3	TARA_076_SRF_0.22-3	TARA_078_DCM_0.22-3	TARA_078_MES_0.22-3	TARA_078_SRF_0.22-3	TARA_082_DCM_0.22-3	TARA_082_SRF_0.22-3	TARA_084_SRF_0.22-3	TARA_085_DCM_0.22-3
Acanthopleuribacterales;Acanthopleuribacteraceae;Acanthopleuribacter	0	0	0	0	0	0	0	0	0	0	0	0	0	0	0	0	0	0	0	0	0	0	0	0	0	0	0	0	0.000422575	0	0	0	0	0	0.000320563	0	0.000122665	0	0	0	0.000216837	0	0	0.000310188	0	0	0	0	0
Acidimicrobiales;Acidimicrobiaceae;CL500-29 marine group	7.48268e-06	7.53523e-05	6.15847e-05	0.000165118	1.267e-05	2.09008e-05	1.60554e-05	1.57154e-05	0	0	0	3.08052e-05	3.19852e-05	3.98466e-05	0	1.44959e-05	7.02919e-05	0	0	0	0	0	0	0	0	9.20921e-06	1.04878e-05	1.85946e-05	0	1.0701e-05	0	0	0	1.78063e-05	0	4.4018e-05	0	0	0	2.93677e-05	0	1.28121e-05	0	0	2.54823e-05	0	0	0	0
Acidimicrobiales;Acidimicrobiaceae;Ilumatobacter	0	0	0	0	0	0	1.60554e-05	0	1.15472e-05	5.77092e-05	0	1.54026e-05	0	0	0	0	1.40584e-05	0	0	9.86534e-06	0	4.09262e-05	8.02955e-06	0	0	0	6.29267e-05	6.19821e-06	0	0	0	0	0	0	0	0	0	2.44469e-05	0	0	0	0	0	0	6.37056e-05	0	0	0	0
Acidimicrobiales;Acidimicrobiaceae;uncultured	8.97921e-05	1.88381e-05	8.62186e-05	0	0	0	0.000337163	0.000196442	0.000357964	0.000620374	0.000139339	0.000616105	3.19852e-05	0.000209195	0.000127635	0.000188447	0.00111061	0.000344924	0.000432345	0.000256499	0.000635033	0.000572966	0.0007066	3.58992e-05	0.000216676	1.84184e-05	0.000492926	0.000111568	0.000140858	0.000128412	2.53743e-05	1.42072e-05	4.92732e-05	0.000124644	0.000138622	1.46727e-05	3.50471e-05	0.000268916	0.000140255	7.34193e-05	7.80613e-05	6.40607e-05	6.82524e-05	7.1582e-05	3.82234e-05	6.19138e-06	0	0	7.79551e-06
Acidimicrobiales;Family Incertae Sedis;Candidatus Microthrix	7.48268e-06	0	0	0	0	0	8.02768e-06	0.000180727	0	0	0.000296095	1.54026e-05	0	4.98082e-05	0.000145868	0	2.81167e-05	0.000268275	0.000131014	0	0.000476274	0	0	0	3.09537e-05	0	1.04878e-05	2.47928e-05	6.26037e-05	0	0	0	0	1.78063e-05	0.000103966	2.93453e-05	2.62854e-05	0	0.000160292	4.40516e-05	2.60204e-05	0	4.55016e-05	3.5791e-05	0	0	0	0	0
Acidimicrobiales;Iamiaceae;Iamia	2.2448e-05	0	0	0	0	0	8.02768e-06	6.28615e-05	0	0	5.22521e-05	6.16105e-05	0	4.98082e-05	1.82335e-05	2.89918e-05	1.40584e-05	5.10999e-05	2.62027e-05	1.97307e-05	0.000211678	1.02315e-05	0	0	0	0	0	1.23964e-05	0.000219113	1.0701e-05	2.53743e-05	5.68287e-05	0	0	0.000363882	2.93453e-05	0.000131427	0	0.000140255	0	9.54083e-05	0	4.55016e-05	0.000155094	0	0	0	0	0
Aeromonadales;Aeromonadaceae;Aeromonas	0	0	0	2.25161e-05	0	1.04504e-05	0	0	0	0	5.22521e-05	0	0	6.97315e-05	0	1.44959e-05	0	5.10999e-05	2.62027e-05	5.9192e-05	3.52796e-05	3.06946e-05	0.000120443	1.43597e-05	1.03179e-05	0	0	0	0	0	0	0	0	8.90313e-05	0.000129958	0.000176072	0.00049066	4.88938e-05	6.01094e-05	0.000748877	0.0014398	5.12485e-05	4.55016e-05	8.35123e-05	3.82234e-05	1.23828e-05	0	0	0
Aeromonadales;Succinivibrionaceae;Ruminobacter	0	0	0	0	0	0	0	2.3573e-05	0	0	1.74174e-05	0	0	0	0	0	0	0	0	0	0	0	0	0	0	0	0	0	1.56509e-05	0	0	0	0	0	6.93109e-05	0	1.75236e-05	0	0	0	0	0	0	7.1582e-05	0	0	0	0	0
Alteromonadales;Alteromonadaceae;Aestuariibacter	5.98614e-05	9.41903e-05	3.69508e-05	7.50537e-05	0	3.13512e-05	1.60554e-05	6.28615e-05	0	1.44273e-05	0.000243843	1.54026e-05	4.79777e-05	0.00017931	0.000255269	0.000391389	5.62335e-05	0.000907024	0.00028823	0.000365018	5.29194e-05	6.13892e-05	6.42364e-05	3.58992e-05	0.000247629	0.000165766	7.34145e-05	6.19821e-05	0.000626037	2.1402e-05	0.000101497	0	0	0.0002849	0.000181941	0.000366816	0.00384642	0.000244469	0.000801459	0.00230537	0.00134439	0.000948098	5.6877e-05	0.000250537	0	0.000160976	6.91219e-05	0.000438365	0
Alteromonadales;Alteromonadaceae;Alteromonas	0.00315769	0.00947555	0.00248802	0.00369264	0.000646171	0.00180792	0.00111585	0.00454174	0.00100461	0.00308744	0.00888285	0.000847144	0.00099154	0.0158988	0.0184341	0.0166558	0.00296632	0.0113186	0.0158264	0.00635328	0.00871406	0.00235325	0.00224024	0.000796961	0.00521054	0.004402	0.00618779	0.00419619	0.0292829	0.000989845	0.00182695	0.000838223	0.000517369	0.0298255	0.0298123	0.0257065	0.279212	0.0242758	0.0263279	0.0736689	0.0322653	0.0107366	0.00255946	0.00847053	0.00165635	0.00775779	0.00134096	0.00222898	0.000194888
Alteromonadales;Alteromonadaceae;BD1-7 clade	0.000935335	0.00058398	0.000307923	0.00040529	0.000468791	0.000689727	0.000393356	0.000165011	0.000508077	0.000144273	0.000104504	0.000107818	0.000351837	0.00011954	0	0.000333406	0.000351459	1.2775e-05	0.000183419	0.000345287	0.000123479	0.000470651	0.000305123	0.000545667	0.000670663	0.00105906	0.000346097	8.67749e-05	6.26037e-05	0.000251474	0.000152246	0.000454629	0.00103474	3.56125e-05	6.0647e-05	8.80359e-05	5.25707e-05	0.000684513	0.000420766	0.000205574	0	0.00078154	0.000284385	2.38607e-05	0.000547868	0.000482927	0.000511502	0.000111449	0.000140319
Alteromonadales;Alteromonadaceae;BD2-7	2.99307e-05	0	2.46339e-05	4.50322e-05	9.50251e-05	3.13512e-05	2.4083e-05	0	0	0	0	4.62079e-05	4.79777e-05	1.99233e-05	0	5.79836e-05	2.81167e-05	0	1.31014e-05	3.94614e-05	0	2.04631e-05	1.60591e-05	7.17983e-06	7.22253e-05	9.20921e-06	2.09756e-05	6.19821e-06	0	0	2.53743e-05	1.42072e-05	4.92732e-05	0	0	1.46727e-05	0	0	6.01094e-05	0	0	0	3.41262e-05	0	5.09645e-05	2.47655e-05	2.76488e-05	3.71496e-05	5.45686e-05
Alteromonadales;Alteromonadaceae;Bowmanella	0	0	0	0	0	0	0	0	0	0	0	0	0	0	5.47006e-05	0	0	3.83249e-05	0	0	0	0	0	0	2.06358e-05	0	0	0	0	0	0	0	0	0	0	0	2.62854e-05	0	0	0	4.33674e-05	0	0	0	0	1.23828e-05	0	2.22898e-05	0
Alteromonadales;Alteromonadaceae;C1-B045	1.49654e-05	0	2.46339e-05	0.000105075	0.000107695	9.40537e-05	7.22491e-05	1.57154e-05	2.30944e-05	2.88546e-05	0	0	9.59555e-05	9.96165e-05	1.82335e-05	5.79836e-05	5.62335e-05	0	1.31014e-05	3.94614e-05	0	2.04631e-05	7.22659e-05	1.43597e-05	4.12716e-05	2.76276e-05	6.29267e-05	6.19821e-06	3.13018e-05	2.1402e-05	0	2.84143e-05	0	0	8.66386e-06	0	0	4.88938e-05	0	0	1.7347e-05	0.00017937	1.13754e-05	0	3.82234e-05	6.19138e-06	0	0	0
Alteromonadales;Alteromonadaceae;Candidatus Endobugula	7.48268e-06	1.88381e-05	2.46339e-05	7.50537e-06	0	2.09008e-05	8.02768e-06	0	0	0	0	0	0	0	0	0	0	0	0	0	0	0	0	0	0	0	0	0	0	0	0	0	2.46366e-05	0	0	0	0	2.44469e-05	0	0	0	0	0	1.19303e-05	1.27411e-05	0	0	0	0
Alteromonadales;Alteromonadaceae;Congregibacter	0	0	0	0	5.70151e-05	0	0	0	1.15472e-05	0	0	0	0	0	0	0	2.81167e-05	0	1.31014e-05	1.97307e-05	1.76398e-05	1.02315e-05	0	0	0	1.84184e-05	0	1.85946e-05	0	0	0	0	0	3.56125e-05	0	0	0	2.44469e-05	0	0	0	0	7.96278e-05	1.19303e-05	0.000127411	0	0	0	0
Alteromonadales;Alteromonadaceae;Dasania	1.49654e-05	0	0	2.25161e-05	0	1.04504e-05	0	7.85768e-06	0	0	0	0	7.99629e-05	4.98082e-05	0	0	0	0	3.93041e-05	9.86534e-06	1.76398e-05	2.04631e-05	8.02955e-06	0	0	0	0	0	3.13018e-05	0	2.53743e-05	0	0.000221729	0	6.93109e-05	0	1.75236e-05	2.44469e-05	4.00729e-05	1.46839e-05	3.46939e-05	0	3.41262e-05	2.38607e-05	0	0	0	0	0
Alteromonadales;Alteromonadaceae;Glaciecola	4.48961e-05	7.53523e-05	3.69508e-05	0.00019514	2.534e-05	5.22521e-05	2.4083e-05	3.14307e-05	0	8.65638e-05	0.000139339	4.62079e-05	0	9.96165e-05	0.000455838	0.00024643	4.21751e-05	0.000396024	0.00048475	0.000207172	8.8199e-05	2.04631e-05	8.02955e-06	3.58992e-05	0.000165086	7.36736e-05	0.000115366	5.57839e-05	0.000453877	0	0.000202994	2.84143e-05	2.46366e-05	0.000534188	0.000979016	0.00099774	0.0130288	0.000953429	0.000881605	0.0031864	0.000919389	0.000589358	4.55016e-05	0.000143164	0	0.000167167	0.000165893	0.000557244	3.1182e-05
Alteromonadales;Alteromonadaceae;Haliea	4.48961e-05	7.53523e-05	3.69508e-05	0.000135097	8.86901e-05	0	7.22491e-05	5.50038e-05	5.77361e-05	8.65638e-05	0.000191591	6.16105e-05	7.99629e-05	0.00023908	0	0.000144959	0.000112467	2.555e-05	0.00106121	0.00059192	0.000582113	0.000122778	0.000321182	0.000100518	0.000464305	0.000294695	0.000524389	0.000192144	7.82546e-05	9.09587e-05	0	2.84143e-05	4.92732e-05	8.90313e-05	1.73277e-05	2.93453e-05	2.62854e-05	7.33407e-05	0.000280511	4.40516e-05	5.20409e-05	3.84364e-05	7.96278e-05	3.5791e-05	0.000407716	0	2.76488e-05	0	0
Alteromonadales;Alteromonadaceae;Halioglobus	3.74134e-05	1.88381e-05	0	7.50537e-06	2.534e-05	1.04504e-05	1.60554e-05	0	1.15472e-05	0	0	1.54026e-05	0	8.96548e-05	0	0	0	1.2775e-05	6.55068e-05	0	1.76398e-05	0	0	0	8.25432e-05	0	3.14634e-05	4.33874e-05	0	2.67526e-05	2.53743e-05	0	0	1.78063e-05	0	0	8.76178e-06	2.44469e-05	0.000120219	0	0	1.28121e-05	3.41262e-05	0	0	0	0	0	0
Alteromonadales;Alteromonadaceae;Maricurvus	0	0	0	0	0	0	0	0	0	0	3.48347e-05	6.16105e-05	0	0	0	0	1.40584e-05	0	0	0	0	0	0	0	0	1.84184e-05	0	3.0991e-05	0	1.0701e-05	0	0	0	0	0	0	0.00014895	0	0	0	0	0	0	0	0	1.85741e-05	2.76488e-05	0.000185748	0.000124728
Alteromonadales;Alteromonadaceae;Marinimicrobium	0	0	0	7.50537e-06	0	0	8.02768e-06	4.71461e-05	0	0	5.22521e-05	0	0	0	0	0	0	0	0	1.97307e-05	0	0	1.60591e-05	1.43597e-05	0.000268265	2.76276e-05	0	0	6.26037e-05	0	0	0	7.39098e-05	3.56125e-05	0.000199269	0.000102709	0.000324186	2.44469e-05	6.01094e-05	0.000249626	0.000693878	7.68728e-05	6.82524e-05	0.000119303	0	0	0	0	0
Alteromonadales;Alteromonadaceae;Marinobacter	0.000134688	0.000565142	0.000184754	0.000540386	9.50251e-05	9.40537e-05	0.000858962	0.00154011	0.000531172	0.0001587	0.00606124	0.000200234	0.000399814	0.000567814	0.000346437	0.000144959	0.000435809	0.000689849	0.00134944	0.00356139	0.00102311	0.002077	0.000513891	0.00157238	0.00234216	0.00122482	0.00213951	0.000743785	0.00228503	0.000128412	0.000101497	8.5243e-05	2.46366e-05	0.00202991	0.000675781	0.00071896	0.0084376	0.000464491	0.00180328	0.00963261	0.0262199	0.0017937	0.00112616	0.00382963	0.00172005	0.000910132	0.000124419	0.000668693	7.79551e-06
Alteromonadales;Alteromonadaceae;Melitea	1.49654e-05	0	6.15847e-05	0.000105075	3.1675e-05	8.36033e-05	0	0	2.30944e-05	0	3.48347e-05	1.54026e-05	4.79777e-05	1.99233e-05	3.64671e-05	0	4.21751e-05	3.83249e-05	0.000510953	0.00160805	0.000176398	0.000521809	0.000136502	7.17983e-05	7.22253e-05	0.000101301	1.04878e-05	0	0.000125207	5.35051e-06	0	0	4.92732e-05	1.78063e-05	9.53025e-05	0	0.000727228	0	2.00365e-05	0.000631406	0.00138776	0	0.000113754	0.000465283	1.27411e-05	6.19138e-06	1.38244e-05	7.42992e-06	0
Alteromonadales;Alteromonadaceae;Microbulbifer	0	0	0	0	0	0	0	7.85768e-06	0	0	0	0	0	0	0	0	0	0	2.62027e-05	0	1.76398e-05	0	0	0	0	0	0	6.19821e-06	0	0	0	0	0	0	0	0	0	2.44469e-05	2.00365e-05	0	0	0	0	2.38607e-05	0	0	0	0	0
Alteromonadales;Alteromonadaceae;OM60(NOR5) clade	0.00324	0.00691357	0.00819076	0.0153785	0.00520738	0.00639565	0.00408609	0.000966495	0.00190529	0.00340484	8.70868e-05	0.00317294	0.00957956	0.00401454	0.000510539	0.0056679	0.00586234	0.000740949	0.000864689	0.00339368	0.000652672	0.00293645	0.00346877	0.00244114	0.00260011	0.00229309	0.0035239	0.00118386	4.69528e-05	0.00135368	0.00170008	0.00164803	0.0132545	0.000658832	3.46554e-05	0.000748305	8.76178e-06	0.00246914	0.000721313	0.000881031	6.07143e-05	0.00245993	0.00234333	0.000405631	0.00360574	0.00123828	0.00110595	0.000609253	0.00107578
Alteromonadales;Alteromonadaceae;Porticoccus	8.23095e-05	5.65142e-05	0.000110852	7.50537e-06	0	2.09008e-05	0	7.85768e-06	0	0	0	0	0	0	0	0	0	0	0	0	0	0	0	0	0	0	0	6.19821e-06	1.56509e-05	0	0	1.42072e-05	0.000246366	1.78063e-05	1.73277e-05	0	0	0	2.00365e-05	0	1.7347e-05	0	3.41262e-05	2.38607e-05	2.54823e-05	4.33396e-05	5.52975e-05	7.42992e-06	7.79551e-06
Alteromonadales;Alteromonadaceae;Salinimonas	4.48961e-05	0.000150705	1.23169e-05	5.25376e-05	3.1675e-05	1.04504e-05	0	5.50038e-05	0	8.65638e-05	0.000121921	0	0	0.000308811	0.000364671	0.000289918	2.81167e-05	0.0001022	0.000222723	0.000177576	0.000105839	1.02315e-05	1.60591e-05	7.17983e-06	0.000103179	6.44644e-05	9.43901e-05	6.81803e-05	0.000719942	0	2.53743e-05	0	0	0.000338319	0.000589142	0.00049887	0.00422318	0.000220022	0.00034062	0.00107192	0.000477041	0.00035874	1.13754e-05	0.000131234	2.54823e-05	0.00017955	4.14731e-05	0.000118879	0
Alteromonadales;Alteromonadaceae;SAR92 clade	0.0028958	0.00201567	0.00396605	0.00547892	0.0036743	0.00347999	0.00161356	0.000227873	0.000427247	0.000144273	8.70868e-05	0.000215637	0.000271874	7.96932e-05	1.82335e-05	0.00024643	0.00146207	6.38749e-05	0.000157216	0.00192374	0.000370436	0.00190307	0.00244901	0.00275706	0.000381762	0.001805	0.000786584	0.000297514	6.26037e-05	0.000460144	0.00101497	0.00123602	0.00891845	0.000373932	0.000216596	0.00022009	3.50471e-05	0.0007823	0.000601094	0.00057267	4.33674e-05	0.00772572	0.000853155	0.000513004	0.00686747	0.0213417	0.0233632	0.0678797	0.0533992
Alteromonadales;Alteromonadaceae;Umboniibacter	7.48268e-06	0	0	0	0	1.04504e-05	0	0	0	0	0	0	0	0	0	0	0	0	0	0	0	0	0	0	0	0	1.04878e-05	0	4.69528e-05	5.35051e-06	0	1.42072e-05	0	0	0.000138622	0	5.25707e-05	2.44469e-05	0	0	0	0	2.27508e-05	2.38607e-05	2.54823e-05	0	0	0	0
Alteromonadales;Alteromonadaceae;uncultured	0.000104757	0.000150705	4.92678e-05	0.000150107	1.267e-05	1.04504e-05	1.60554e-05	3.14307e-05	1.15472e-05	1.44273e-05	5.22521e-05	1.54026e-05	0	5.97699e-05	0.000765808	0.000144959	1.40584e-05	0.000140525	0.00048475	0.000157845	5.29194e-05	2.04631e-05	3.21182e-05	0.000114877	0.000154768	3.68368e-05	7.34145e-05	4.33874e-05	0.00128338	1.0701e-05	2.53743e-05	0	2.46366e-05	0.000267094	0.00250386	0.00071896	0.00909473	0.000440044	0.000460839	0.00205574	0.00119694	0.000192182	3.41262e-05	0.000942496	0	8.66793e-05	9.67706e-05	0.000163458	0
Alteromonadales;Colwelliaceae;Colwellia	2.2448e-05	0.000150705	6.15847e-05	0.000172623	0	3.13512e-05	0	1.57154e-05	0	1.44273e-05	0	1.54026e-05	0	5.97699e-05	5.47006e-05	4.34877e-05	1.40584e-05	5.10999e-05	1.31014e-05	2.9596e-05	0	2.04631e-05	0	0	2.06358e-05	0	3.14634e-05	6.19821e-06	4.69528e-05	2.1402e-05	0	9.94502e-05	0.00014782	0	0.000155949	0	0.000718466	0	8.01459e-05	0.00019089	0.000112755	1.28121e-05	7.96278e-05	2.38607e-05	7.64468e-05	0.000272421	0.000193541	0	1.5591e-05
Alteromonadales;Colwelliaceae;uncultured	0	0	1.23169e-05	0	0	0	8.02768e-06	0	0	0	1.74174e-05	0	0	0	0	0	0	1.2775e-05	1.31014e-05	0	0	0	0	0	5.15895e-05	2.76276e-05	0	0	0	0	0	0	0	0	0	0	3.50471e-05	0	0	0.000132155	0.000338266	0	0	1.19303e-05	0	0	0	0	0
Alteromonadales;Idiomarinaceae;Idiomarina	0.000142171	0.000301409	0	0.000135097	5.06801e-05	0.000146306	5.61938e-05	8.64345e-05	9.23777e-05	5.77092e-05	0.000226426	6.16105e-05	3.19852e-05	2.98849e-05	0.000218802	7.24795e-05	5.62335e-05	0.000447124	6.55068e-05	0.000177576	0.000299877	0.000122778	0.000313152	0.0010339	9.2861e-05	0.000174975	0.000241219	0.000192144	0.00220678	0.000176567	0.000126871	1.42072e-05	0	1.78063e-05	3.46554e-05	7.33633e-05	0.000192759	2.44469e-05	0.000100182	0.000293677	0.00169133	1.28121e-05	0.00027301	0.000656168	0.000127411	6.19138e-06	2.76488e-05	0	2.33865e-05
Alteromonadales;Idiomarinaceae;Pseudidiomarina	0	5.65142e-05	1.23169e-05	7.50537e-06	0	0	1.60554e-05	7.07191e-05	1.15472e-05	1.44273e-05	0.000539938	0	0	9.96165e-06	0.000109401	0	1.40584e-05	8.94249e-05	5.24054e-05	0.00014798	5.29194e-05	5.11577e-05	2.40886e-05	9.33378e-05	6.19074e-05	9.20921e-06	6.29267e-05	4.33874e-05	0.000187811	0	0	0	0	5.34188e-05	8.66386e-06	0	0.000157712	0	2.00365e-05	0.000176206	0.000563776	0	4.55016e-05	0.000214746	8.91879e-05	1.23828e-05	0	7.42992e-06	0
Alteromonadales;Pseudoalteromonadaceae;Pseudoalteromonas	0.00113737	0.014072	0.00820308	0.0101773	0.0017738	0.000909186	0.000754602	0.00161868	0.000623549	0.00118304	0.000696694	0.000554494	0.00127941	0.00113563	0.00138575	0.00131913	0.000506101	0.00631084	0.000720574	0.000828688	0.000529194	0.000910607	0.000971575	0.000947738	0.00127942	0.00143664	0.000859999	0.000768578	0.000860801	0.00118781	0.00175082	0.0011792	0.00283321	0.000943732	0.0241895	0.00478328	0.0390863	0.0019802	0.0021439	0.000866348	0.00257602	0.000512485	0.00101241	0.00200429	0.000802691	0.00410488	0.0101747	0.000653833	0.000576868
Alteromonadales;Pseudoalteromonadaceae;uncultured	0	0	0	0	0	0	0	0	1.15472e-05	5.77092e-05	5.22521e-05	0.000169429	0	1.99233e-05	0	0	1.40584e-05	0	1.31014e-05	9.86534e-06	0	0	0	0	0	1.84184e-05	2.09756e-05	1.23964e-05	0	1.0701e-05	0	0	0	0	8.66386e-06	0	0	0	0	0	8.67348e-06	5.12485e-05	0	9.54426e-05	0	6.19138e-06	0	0	7.79551e-06
Alteromonadales;Shewanellaceae;Shewanella	0	0	0	0	0	0	0	7.85768e-06	0	0	1.74174e-05	0	0	0	0	0	0	0	2.62027e-05	9.86534e-06	0	2.04631e-05	1.60591e-05	1.43597e-05	0	1.84184e-05	0	1.23964e-05	0	0	0	0	0	1.78063e-05	9.53025e-05	1.46727e-05	7.00943e-05	0	0	8.81031e-05	0.000156123	0	0	0.000178955	1.27411e-05	1.23828e-05	2.76488e-05	0	7.79551e-06
Anaerolineales;Anaerolineaceae;Longilinea	7.48268e-06	0	0	0	0	0	0	4.71461e-05	0	0	0	0	0	2.98849e-05	7.29341e-05	0	0	0.000166075	0	0	8.8199e-05	0	0	0	3.09537e-05	0	1.04878e-05	0	0.000109556	0	0	0	0	0	0.000164613	0	0	0	0	0	1.7347e-05	0	0	0	0	0	0	0	0
Anaerolineales;Anaerolineaceae;uncultured	2.99307e-05	3.76761e-05	1.23169e-05	1.50107e-05	0	2.09008e-05	0	0.000149296	0	1.44273e-05	0.000243843	1.54026e-05	0	0	0.000547006	0	4.21751e-05	0.000625974	0	0	0	0	0	0	0	0	0	6.19821e-06	0.000281717	0	2.53743e-05	0	4.92732e-05	0	0.000173277	0	0.000210283	2.44469e-05	2.00365e-05	8.81031e-05	0.000728572	0	4.55016e-05	0.000513004	0	0	0	0	0
Bacillales;Bacillaceae;Bacillus	0	0	0	0	0	0	0	0	0	0	0	0	0	1.99233e-05	0	0	0	0	0	0	0	0	8.02955e-06	7.17983e-06	0	0	0	0	0	0	0	0	0	1.78063e-05	1.73277e-05	0	6.13325e-05	0	2.00365e-05	5.87354e-05	0.000130102	0	0	1.19303e-05	0	1.85741e-05	0	0	0
Bacillales;Bacillaceae;Marinococcus	0	0	0	0	0	0	0	0	0	0	0	0	0	0	0	0	0	1.2775e-05	0	0	0	0	0	0	0	0	0	0	0	0	0	0	0	0	8.66386e-06	0	0	0	0	0	8.67348e-06	0	0	0	0	0	0	0	0
Bacillales;Paenibacillaceae;Paenibacillus	0	0	0.000110852	6.00429e-05	5.06801e-05	0	2.4083e-05	0	3.46416e-05	2.88546e-05	0	0	3.19852e-05	0	0	4.34877e-05	0	0	0	9.86534e-06	1.76398e-05	2.04631e-05	8.02955e-06	2.15395e-05	1.03179e-05	3.68368e-05	1.04878e-05	0	0	5.35051e-06	0	1.42072e-05	0	0	8.66386e-06	0	0	0	0	1.46839e-05	0	3.84364e-05	2.27508e-05	0	0	0	0	0	0
Bacillales;Staphylococcaceae;Staphylococcus	0	1.88381e-05	4.92678e-05	3.75268e-05	2.534e-05	3.13512e-05	8.02768e-06	0	4.61888e-05	1.44273e-05	0	3.08052e-05	1.59926e-05	9.96165e-06	1.82335e-05	1.44959e-05	5.62335e-05	0	0	9.86534e-06	0	3.06946e-05	4.01477e-05	7.17983e-06	1.03179e-05	1.84184e-05	1.04878e-05	6.19821e-06	0	0	0	0	0	0	0	0	0	0	0	0	0	0	2.27508e-05	0	0	0	0	0	0
Bacteroidales;Rikenellaceae;RC9 gut group	0	0	0	0	0	0	8.02768e-06	0	0	0	0	0	0	0	0	0	0	0	1.31014e-05	0	0	0	1.60591e-05	7.17983e-06	0	0	0	0	0	5.35051e-06	0	0	0	0	0	0	0	0	0	0	0	0.000128121	1.13754e-05	0	0	0	0	0	0
Bdellovibrionales;Bacteriovoracaceae;Bacteriovorax	7.48268e-06	0	0	2.25161e-05	1.267e-05	1.04504e-05	0	0	1.15472e-05	1.44273e-05	0	0	0	3.98466e-05	9.11677e-05	0	1.40584e-05	3.83249e-05	1.31014e-05	3.94614e-05	3.52796e-05	3.06946e-05	2.40886e-05	1.43597e-05	1.03179e-05	9.20921e-06	0	6.19821e-06	0	0	0	0	0	0	1.73277e-05	0	8.76178e-06	0	2.00365e-05	0	2.60204e-05	0	0	0	0	0	0	0	0
Bdellovibrionales;Bacteriovoracaceae;Peredibacter	0	1.88381e-05	0	0	1.267e-05	2.09008e-05	1.60554e-05	2.3573e-05	1.15472e-05	5.77092e-05	6.96694e-05	0	0	0.000229118	0.000455838	8.69754e-05	0.0001687	0.000817599	9.17095e-05	0.000157845	5.29194e-05	5.11577e-05	4.81773e-05	2.87193e-05	0.000113497	0.000626226	2.09756e-05	2.47928e-05	0.000313018	2.67526e-05	0	0	4.92732e-05	5.34188e-05	1.73277e-05	0.000102709	8.76178e-05	0.00031781	0.000100182	0.000249626	0.000156123	7.68728e-05	0	1.19303e-05	0	0.000191933	6.91219e-05	0	0
Bdellovibrionales;Bacteriovoracaceae;uncultured	0.000486374	3.76761e-05	0.000234022	0.000202645	0.000538476	4.18017e-05	0.00079474	0.00182298	0.00114317	0.000461674	0.0038144	0.000400468	0.000687681	0.000498082	5.47006e-05	0.00031891	0.00140584	6.38749e-05	0.00339325	0.000266364	0.0013759	0.000562735	0.00036133	0.000516948	0.0011556	0.00093013	0.00125853	0.00079337	0.00017216	0.000288928	2.53743e-05	9.94502e-05	0.000443459	3.56125e-05	0.00011263	0.000132054	7.88561e-05	0.000293363	0.00218397	0.00276057	0.000130102	0.000333116	0.000750776	0.000167025	0.000420457	1.23828e-05	0	0	0
Bdellovibrionales;Bdellovibrionaceae;Bdellovibrio	0	0	0	0	0	0	2.4083e-05	2.3573e-05	1.15472e-05	0	3.48347e-05	0	0	1.99233e-05	0.00147692	4.34877e-05	0	0.000472674	1.31014e-05	0.000108519	1.76398e-05	0	0	0	5.15895e-05	2.76276e-05	0	2.47928e-05	1.56509e-05	3.21031e-05	0	0	0	0.00167379	1.73277e-05	0.000557561	0.00227806	2.44469e-05	8.01459e-05	0.000102787	6.07143e-05	0.000217806	2.27508e-05	0	0	0	0	0	0
Bdellovibrionales;Bdellovibrionaceae;OM27 clade	0.000157136	0.000263733	0.000357191	0.000607935	0.000196385	6.27025e-05	0.000569965	0.000416457	0.000473436	0.000302973	0.00215975	0.000200234	6.39703e-05	6.97315e-05	1.82335e-05	0.000115967	0.000365518	0.000114975	0.000104811	0.000611651	0.000158758	0.000409262	0.0019833	0.000516948	4.12716e-05	0.000184184	0.00178292	0.00164872	0.00109556	0.00168006	0.000862725	0.00120761	0.00115792	0.000551994	0.00181941	0.000616251	0.000464375	0.00136903	0.00458835	0.00475757	0.00100612	0.00184495	0.00542607	0.00110952	0.00121041	1.85741e-05	6.91219e-05	0	0
Burkholderiales;Alcaligenaceae;Achromobacter	0.000149654	3.76761e-05	0.000726699	0.00108828	0.000310415	0.000271711	0.00111585	0.000770053	0.00152423	0.000721365	0.000139339	0.000770131	0.000719666	0.000308811	5.47006e-05	0.000768283	0.000210876	0.0001022	0.000419243	0.00138115	0.000440995	0.000828755	0.00162197	0.00121339	0.000226994	0.000635435	0.000429999	0.000130162	6.26037e-05	0.000224722	0.000405988	0.000269936	0.000369549	0.0002849	3.46554e-05	0.00027878	0	0.000464491	8.01459e-05	0.000234942	4.33674e-05	0.000384364	0.000955534	0.00073968	0.000828173	0.000600563	0.000732692	0.000475515	0.000553481
Burkholderiales;Alcaligenaceae;MWH-UniP1 aquatic group	0.000703372	0.000320247	0.00190913	0.00234167	0.00121632	0.0025917	0.000529827	0.000400742	0.000600455	0.000836784	0.000313512	0.00113979	0.00227095	0.000478159	0.000164102	0.00131913	0.00140584	2.555e-05	0.000524054	0.00142061	0.000299877	0.0011664	0.00113217	0.000746703	0.00165086	0.000801201	0.00133195	0.00055164	9.39055e-05	0.000406639	0.000126871	0.000156279	0	0.000231481	0.000138622	0.000117381	3.50471e-05	0.000660066	0.000601094	0.000249626	9.54083e-05	0.00060217	0.000432265	0.000119303	0.000522386	2.47655e-05	2.76488e-05	0	7.79551e-06
Burkholderiales;Alcaligenaceae;Pusillimonas	0	0	0	0	0	0	0	0	0	0	0	0	0	0	0	0	0	0	0	0	0	0	0	7.17983e-06	0	0	1.04878e-05	0	0	0	0	0	0	0	0	0	0	0	0	0	4.33674e-05	0	0	1.19303e-05	1.27411e-05	0	0	2.22898e-05	0
Burkholderiales;Alcaligenaceae;uncultured	5.23787e-05	5.65142e-05	6.15847e-05	3.75268e-05	5.70151e-05	5.22521e-05	1.60554e-05	0	0	0	0	0	0	0	0	0	1.40584e-05	0	1.31014e-05	1.97307e-05	0	1.02315e-05	0	7.17983e-06	0	0	0	0	0	0	0	0	2.46366e-05	0	0	0	0	0	0	0	0	0	2.27508e-05	0	0	6.19138e-06	0	0	0
Burkholderiales;Burkholderiaceae;Limnobacter	0	0	0	0	6.33501e-06	0	0	4.71461e-05	0	0	1.74174e-05	1.54026e-05	3.19852e-05	0	1.82335e-05	0	0	0	0.00019652	0.000128249	1.76398e-05	4.09262e-05	0	2.15395e-05	0	0	0	0	0	0	0	0	0	0	0	0	0	0	0	5.87354e-05	8.67348e-06	0	0.000455016	0.000477213	8.91879e-05	0	0	0	7.79551e-06
Burkholderiales;Burkholderiaceae;Polynucleobacter	0.00188563	0.00165775	0.00277131	0.00208649	0.00186883	0.00526701	0.000810796	0.00030645	0.000842946	0.000721365	0.000679277	0.00104738	0.00156727	0.000747124	0.000364671	0.00111618	0.000716977	0.0002555	0.000786081	0.000552459	0.000970189	0.000890144	0.000666453	0.000545667	0.000846067	0.000451251	0.00071317	0.000842956	0.000422575	0.000845381	0.00111647	0.00167645	0.00110865	0.000854701	0.000511168	0.000836341	0.000219045	0.00070896	0.000941714	0.000411148	0.000208163	0.000550922	0.00098966	0.000632307	0.00105751	0.00191933	0.00176952	0.00171631	0.00176958
Burkholderiales;Comamonadaceae;Acidovorax	0.000209515	0.000452114	0.000270973	0.000105075	0.00026607	0.000177657	7.22491e-05	7.07191e-05	2.30944e-05	2.88546e-05	0.000139339	0.000123221	0.000271874	0.000149425	0.000127635	0.000188447	7.02919e-05	8.94249e-05	0.000131014	9.86534e-06	0.000141118	6.13892e-05	3.21182e-05	5.74387e-05	0.000175404	5.52552e-05	5.24389e-05	7.43785e-05	1.56509e-05	0.000171216	0.000735854	0.00055408	0.000615915	0.000213675	0.000129958	0.000117381	0	0.000342256	0.000160292	2.93677e-05	3.46939e-05	0.000128121	0.000136505	7.1582e-05	0.000191117	0.000284803	0.000235014	0.000148598	0.000880892
Burkholderiales;Comamonadaceae;BAL58 marine group	0.00113737	0.000904227	0.00169974	0.00141101	0.00134936	0.00177657	0.000136471	0.000125723	8.08305e-05	0.000100991	0.000174174	0.000215637	0.000463785	0.000268964	1.82335e-05	0.000405885	0.0001687	0	0.000327534	0.000266364	0.000264597	0.000470651	0.000730689	0.000502588	0.000257947	0.000285485	0.000272682	0.000396685	3.13018e-05	0.000347783	0.00071048	0.000525665	0.000591279	0.000231481	8.66386e-06	0.000513543	0	0.00031781	0.000220401	0.000220258	0	0.000217806	0.00027301	0.000107373	0.000764468	0.000260038	0.000165893	0.000378926	0.00015591
Burkholderiales;Comamonadaceae;Limnohabitans	7.48268e-06	0	0	7.50537e-06	6.33501e-06	0	0	0	2.30944e-05	0	0	1.54026e-05	1.59926e-05	0	0	0	0	0	0	9.86534e-06	1.76398e-05	1.02315e-05	8.02955e-06	1.43597e-05	1.03179e-05	0	0	0	0	1.0701e-05	0	0	2.46366e-05	0	8.66386e-06	0	0	0	0	0	0	0	0	0	0	0	0	0	7.79551e-06
Burkholderiales;Comamonadaceae;Polaromonas	0	7.53523e-05	0	1.50107e-05	0	0	0	0.000117865	0	0	0.000104504	0	0	1.99233e-05	0	0	0	0	2.62027e-05	0	1.76398e-05	0	0	0	3.09537e-05	0	0	0	0	0	0	0	0	1.78063e-05	0	0	0	2.44469e-05	2.00365e-05	7.34193e-05	0	1.28121e-05	2.27508e-05	0	0	0	0	0	0
Burkholderiales;Comamonadaceae;Simplicispira	1.49654e-05	3.76761e-05	4.92678e-05	6.00429e-05	0	1.04504e-05	0	0	0	0	0	0	0	0	0	0	0	0	0	0	0	0	0	0	3.09537e-05	0	0	0	0	5.35051e-06	2.53743e-05	7.10358e-05	0	0	0	0	0	2.44469e-05	0	0	0	0	0	0	0	0	0	0	0
Burkholderiales;Comamonadaceae;uncultured	0.000396582	0.000866551	0.000578896	0.000315225	0.000323085	0.000334413	7.22491e-05	3.14307e-05	4.61888e-05	7.21365e-05	0.000156756	1.54026e-05	0.000271874	9.96165e-05	5.47006e-05	0.000115967	9.84086e-05	3.83249e-05	0.000170318	2.9596e-05	3.52796e-05	1.02315e-05	4.01477e-05	2.87193e-05	3.09537e-05	2.76276e-05	4.19511e-05	9.29731e-05	6.26037e-05	5.35051e-05	0.00071048	0.000596701	0.00105937	0.000195869	9.53025e-05	0.000190744	1.75236e-05	0.000146681	0.000120219	1.46839e-05	3.46939e-05	0	2.27508e-05	0.000155094	0.00011467	0.00283565	0.00197689	0.00248902	0.00286095
Burkholderiales;Comamonadaceae;Variovorax	0.00130947	0.00143169	0.00335021	0.00314475	0.00185616	0.00485944	0.000802768	0.000510749	0.000542719	0.00119747	0.000661859	0.0011552	0.00203106	0.00108582	7.29341e-05	0.00165253	0.00126525	3.83249e-05	0.00068127	0.00112465	0.00082907	0.00159612	0.00107596	0.00157956	0.000938928	0.0015011	0.00158366	0.00083056	0.000438226	0.000845381	0.00124334	0.000681944	0.000418822	0.00042735	0.000259916	0.000704287	9.63796e-05	0.00124679	0.000561021	0.000499251	0.00019949	0.00183214	0.000511893	0.00036984	0.000968326	0.000365291	0.000193541	0.000713272	0.00116933
Burkholderiales;Oxalobacteraceae;Massilia	0.000553718	0.000395599	0.000295607	0.000337741	0.00032942	0.000606124	0.000569965	0.000298592	0.000565813	0.000562665	0.000104504	0.000816339	0.000767644	0.000418389	0.000784042	0.00056534	8.43502e-05	0.000625974	0.00028823	0.000838554	0.000370436	0.00111524	0.000843103	0.000919019	0.000670663	0.000607808	0.000314634	0.000285117	0.00034432	0.000331732	0.000989597	0.00095188	0.000837645	0.000747863	0.000684445	0.000601579	0.000175236	0.00031781	0.000761386	0.000161522	0.000286225	0.000345928	0.000534644	0.00127654	0.000445939	0.000699625	0.000746516	0.000668693	0.00182415
Campylobacterales;Campylobacteraceae;Arcobacter	0	0	0	0	0	0	1.60554e-05	7.85768e-06	4.61888e-05	1.44273e-05	1.74174e-05	0	0	9.96165e-06	0	0	1.40584e-05	0	0	0	0	0	0	0	1.03179e-05	0	2.09756e-05	3.71892e-05	0	4.81546e-05	2.53743e-05	2.84143e-05	2.46366e-05	7.12251e-05	0	8.80359e-05	0	0	0	1.46839e-05	0	0	2.27508e-05	0	0	1.23828e-05	1.38244e-05	0	0
Campylobacterales;Campylobacteraceae;Sulfurospirillum	0	0	0	0	0	0	0	0	0	0	0	0	0	0	0.000127635	0	0	2.555e-05	2.62027e-05	0	5.29194e-05	0	8.02955e-06	0	0	0	0	0	0	0	0	0	0	0	0	0	3.50471e-05	0	0	2.93677e-05	0	0	0	0	0	0	0	1.48598e-05	0
Campylobacterales;Helicobacteraceae;Sulfurimonas	7.48268e-06	3.76761e-05	1.23169e-05	4.50322e-05	5.06801e-05	1.04504e-05	8.02768e-06	0	0	0	3.48347e-05	0	0	0	0	1.44959e-05	0	6.38749e-05	3.93041e-05	1.97307e-05	1.76398e-05	2.04631e-05	3.21182e-05	0	5.15895e-05	3.68368e-05	2.09756e-05	6.19821e-06	4.69528e-05	1.0701e-05	2.53743e-05	1.42072e-05	0	1.78063e-05	8.66386e-06	2.93453e-05	0.00109522	4.88938e-05	0.000220401	0.000396464	0.000251531	0.000140933	0	3.5791e-05	2.54823e-05	3.09569e-05	0	8.9159e-05	0
Campylobacterales;Helicobacteraceae;Sulfurovum	2.99307e-05	0.000113028	6.15847e-05	1.50107e-05	6.33501e-05	2.09008e-05	0.000280969	0.000165011	0.000161661	0.000274119	1.74174e-05	0.000184831	4.79777e-05	4.98082e-05	0	5.79836e-05	9.84086e-05	0	7.86081e-05	0.000305825	7.05592e-05	0.000368335	0.000377389	0.00040925	0.000216676	0.000451251	0.000356585	0.000260325	0	0.000235423	0.000101497	4.26215e-05	0	8.90313e-05	0	7.33633e-05	0	0.000171128	8.01459e-05	0.000146839	0	0.000512485	0.00014788	5.96516e-05	0.000127411	0	0	0	0
Cardiobacteriales;Cardiobacteriaceae;uncultured	0	0	0	0	0	0	1.60554e-05	0	0	0	0	0	1.59926e-05	9.96165e-06	0	0	2.81167e-05	0	0	2.9596e-05	0	2.04631e-05	8.02955e-06	7.17983e-06	0	2.76276e-05	0	1.23964e-05	0	5.35051e-06	0	1.42072e-05	4.92732e-05	0	0	0	0	0	0	0	0	0	0	0	0.000203858	1.85741e-05	2.76488e-05	0	0
Caulobacterales;Hyphomonadaceae;Henriciella	7.48268e-06	0	0	0	0	0	0	6.28615e-05	1.15472e-05	1.44273e-05	1.74174e-05	0	0	0	1.82335e-05	0	0	0.0001022	0	0	0	0	0	2.87193e-05	0	1.84184e-05	1.04878e-05	6.19821e-06	6.26037e-05	0	0	0	0	0	8.66386e-06	0	7.00943e-05	0	4.00729e-05	5.87354e-05	0.000104082	0	2.27508e-05	1.19303e-05	3.82234e-05	0	0	0	0
Caulobacterales;Hyphomonadaceae;Hyphomonas	7.48268e-06	0	0	3.00215e-05	0	0	8.02768e-06	7.85768e-06	0	0	0.000174174	0	0	0	5.47006e-05	0	1.40584e-05	5.10999e-05	5.24054e-05	0.000177576	3.52796e-05	2.04631e-05	0.000144532	0	0.000361126	0.000138138	0	0	7.82546e-05	5.35051e-06	0	0	0	0.000106838	9.53025e-05	0.00022009	0.000543231	9.77876e-05	0.000380693	0.000528619	0.00261072	0.000204994	0.00027301	0.00071582	3.82234e-05	0.000470545	2.76488e-05	7.42992e-05	0
Caulobacterales;Hyphomonadaceae;Maricaulis	7.48268e-06	1.88381e-05	1.23169e-05	7.50537e-06	1.267e-05	1.04504e-05	1.60554e-05	7.85768e-05	2.30944e-05	0	0.000365764	0	7.99629e-05	0.000109578	0	5.79836e-05	0.000463926	0	0.000379939	0.000522863	5.29194e-05	4.09262e-05	3.21182e-05	2.87193e-05	9.2861e-05	2.76276e-05	0	0	0	0	0	0	0	0	0	0	1.75236e-05	0	4.00729e-05	2.93677e-05	5.20409e-05	0.000153746	2.27508e-05	7.1582e-05	8.91879e-05	7.42965e-05	4.14731e-05	8.9159e-05	7.79551e-06
Caulobacterales;Hyphomonadaceae;Oceanicaulis	0.000389099	0.000207219	7.39016e-05	9.75698e-05	1.9005e-05	0.000198558	0.000144498	0.000290734	5.77361e-05	0.000129846	0.000870868	7.70131e-05	1.59926e-05	3.98466e-05	3.64671e-05	0	0.0001687	7.66499e-05	0.000851588	0.00042421	1.76398e-05	0.000102315	0.000433596	0.00110569	0.000887339	0.000635435	0.000209756	6.81803e-05	0.000500829	5.35051e-05	0	0	2.46366e-05	0.000231481	0.000190605	0.000249435	0.000876178	0.000195575	0.000280511	0.000146839	0.000520409	0.000333116	0.000671149	0.00115724	0.000280305	6.19138e-05	5.52975e-05	0.000133739	2.33865e-05
Caulobacterales;Hyphomonadaceae;Ponticaulis	2.99307e-05	9.41903e-05	0	9.00644e-05	0	0.000104504	2.4083e-05	5.50038e-05	2.30944e-05	0	0.00059219	4.62079e-05	0	0	0.000802276	0	0	3.83249e-05	0.000209622	2.9596e-05	0	0	1.60591e-05	0	0.000350808	5.52552e-05	0	0	0.000140858	0	0	0	0	5.34188e-05	0.000190605	5.86906e-05	0.000919987	0	0.000240438	0.000205574	0.000503062	0.000192182	2.27508e-05	0.000345979	0	0	0	0	4.6773e-05
Caulobacterales;Hyphomonadaceae;uncultured	0	1.88381e-05	1.23169e-05	7.50537e-06	0	0	0	4.71461e-05	0	0	8.70868e-05	0	0	9.96165e-06	5.47006e-05	0	0	2.555e-05	2.62027e-05	2.9596e-05	0	1.02315e-05	8.02955e-06	3.58992e-05	4.12716e-05	9.20921e-06	2.09756e-05	6.19821e-06	0	5.35051e-06	0	0	0	3.56125e-05	5.19832e-05	0	9.63796e-05	0	4.00729e-05	5.87354e-05	0.00017347	1.28121e-05	1.13754e-05	7.1582e-05	0.000127411	3.09569e-05	0	7.42992e-06	0
Cenarchaeales;Cenarchaeaceae;Cenarchaeum	2.2448e-05	5.65142e-05	0	0	0	0	0	0.000675761	1.15472e-05	4.32819e-05	0.00128888	1.54026e-05	0	4.98082e-05	1.82335e-05	0	1.40584e-05	0	0.000157216	0	5.29194e-05	0	0	0	0	0	0	7.43785e-05	0.000109556	4.81546e-05	0.00017762	0.000113657	0	0.000231481	0.000233924	0.000308126	4.38089e-05	0	0	0.000161522	0.000164796	0	0.000602896	0.000143164	0	0	0	0	0
Chlamydiales;Simkaniaceae;Candidatus Fritschea	2.99307e-05	0	0	7.50537e-06	6.33501e-05	1.04504e-05	1.60554e-05	0	0	0	0	0	0	9.96165e-06	1.82335e-05	0	2.81167e-05	0	1.31014e-05	0	0	0	0	0	1.03179e-05	9.20921e-06	0	0	1.56509e-05	0	0	0	0	3.56125e-05	8.66386e-06	1.46727e-05	0	0	6.01094e-05	0	8.67348e-06	2.56243e-05	0	1.19303e-05	0	1.23828e-05	0	0	0
Chlamydiales;Simkaniaceae;Simkania	1.49654e-05	0	0	7.50537e-06	0	0	0	1.57154e-05	1.15472e-05	0	0	0	0	0	1.82335e-05	0	0	0	0	0	0	1.02315e-05	0	7.17983e-06	5.15895e-05	9.20921e-06	1.04878e-05	0	1.56509e-05	0	0	0	4.92732e-05	0	2.59916e-05	0	0	0	2.00365e-05	4.40516e-05	0	0	0	0	0	0	0	0	0
Chlamydiales;Simkaniaceae;uncultured	1.49654e-05	0	1.23169e-05	0	0	0	0	0	0	0	0	0	0	0	0	0	0	2.555e-05	0	0	0	0	0	0	0	0	0	0	0	0	0	0	0	0	0	0	0	0	0	2.93677e-05	0	1.28121e-05	0	1.19303e-05	0	0	0	0	0
Chlorobiales;Chlorobiaceae;uncultured	0	0	0	0	0	0	0	5.50038e-05	0	0	8.70868e-05	0	0	0	0.000164102	0	0	8.94249e-05	0	0	0	0	0	0	0	0	0	0	7.82546e-05	0	2.53743e-05	0.000142072	4.92732e-05	3.56125e-05	0.000450521	0	1.75236e-05	0	0	0	5.20409e-05	0	0.000113754	0.000190885	0	0.000154784	1.38244e-05	0	0
Chromatiales;Chromatiaceae;Halochromatium	0	1.88381e-05	0	3.75268e-05	6.33501e-06	0	0	0	0	1.44273e-05	3.48347e-05	0	1.59926e-05	1.99233e-05	0	1.44959e-05	0	0	2.62027e-05	1.97307e-05	1.76398e-05	0	3.21182e-05	7.17983e-06	1.03179e-05	3.68368e-05	1.04878e-05	6.19821e-06	0	0	0	1.42072e-05	2.46366e-05	0	0	0	0	0	0	0	8.67348e-06	1.28121e-05	0	2.38607e-05	1.27411e-05	0	0	0	0
Chromatiales;Chromatiaceae;Nitrosococcus	2.99307e-05	0.000395599	0.000295607	0.00121587	0.0003801	4.18017e-05	0.000288996	0.000620757	0.000127019	8.65638e-05	0.000400599	6.16105e-05	1.59926e-05	0.000458236	0	0.000188447	0.0001687	0	1.31014e-05	0.000187441	7.05592e-05	0.000184168	8.02955e-05	7.89782e-05	4.12716e-05	9.20921e-05	9.43901e-05	0.000235532	0	0.000139113	0	2.84143e-05	2.46366e-05	8.90313e-05	5.19832e-05	0.00022009	0	2.44469e-05	2.00365e-05	0.000234942	2.60204e-05	0.000115309	6.82524e-05	8.35123e-05	0.000101929	0	0	0	0
Chromatiales;Chromatiaceae;Rheinheimera	0	3.76761e-05	0	0	0	0	8.02768e-06	1.57154e-05	0	1.44273e-05	1.74174e-05	1.54026e-05	0	1.99233e-05	3.64671e-05	1.44959e-05	0	0.000792049	0.000104811	6.90574e-05	5.29194e-05	1.02315e-05	3.21182e-05	7.17983e-06	1.03179e-05	0	2.09756e-05	0	6.26037e-05	5.35051e-06	0	0	0	0	0	0	6.13325e-05	0	0	4.40516e-05	0.000121429	5.12485e-05	0	4.77213e-05	2.54823e-05	6.19138e-06	0	0	0
Chromatiales;Chromatiaceae;Thiohalobacter	0	0	0	0	0	0	0	7.85768e-06	0	0	0	0	0	0	0.000145868	0	1.40584e-05	0.000166075	0	0	0	0	8.02955e-06	0	0	0	0	0	0	0	0	0	0	0	0	0	0	0	2.00365e-05	0	0	0	0	0	0	0	0	0	0
Chromatiales;Ectothiorhodospiraceae;Acidiferrobacter	1.49654e-05	0	1.23169e-05	0	6.33501e-06	2.09008e-05	8.02768e-06	0	1.15472e-05	1.44273e-05	0	1.54026e-05	0	0	0	1.44959e-05	1.40584e-05	1.2775e-05	0	9.86534e-06	0	0	8.02955e-06	7.17983e-06	3.09537e-05	9.20921e-06	2.09756e-05	0	0	3.21031e-05	0	0	0	1.78063e-05	1.73277e-05	0	0	0	2.00365e-05	0	8.67348e-06	0	1.13754e-05	1.19303e-05	0	0	0	0	0
Chromatiales;Ectothiorhodospiraceae;Thioalkalispira	0	1.88381e-05	0	0	1.267e-05	1.04504e-05	1.60554e-05	1.57154e-05	0	0	1.74174e-05	0	0	0	0	0	0	1.2775e-05	0	9.86534e-06	0	0	0	0	0	9.20921e-06	0	0	0	0	0	0	0	0	0	0	8.76178e-06	0	2.00365e-05	0	5.20409e-05	0	0	0	0	0	0	0	0
Chromatiales;Ectothiorhodospiraceae;Thiorhodospira	7.48268e-06	1.88381e-05	0	0	0	0	0	0	0	0	0	1.54026e-05	0	0	0.00151338	0	0	0.00104755	0	0	1.76398e-05	0	8.02955e-06	0	0	0	1.04878e-05	0	0.000187811	0	0	0	4.92732e-05	0	8.66386e-05	0	0.000122665	0	2.00365e-05	0	0.000182143	0	2.27508e-05	1.19303e-05	0	0	1.38244e-05	0	4.6773e-05
Chromatiales;Granulosicoccaceae;Granulosicoccus	2.2448e-05	1.88381e-05	1.23169e-05	1.50107e-05	0	0	3.21107e-05	2.3573e-05	2.30944e-05	0	3.48347e-05	1.54026e-05	0.000207904	8.96548e-05	1.82335e-05	0.000159455	0.000112467	0	0.000104811	4.93267e-05	0.000141118	6.13892e-05	5.62068e-05	0.000179496	0.000154768	0.000101301	0.000146829	7.43785e-05	0.000109556	9.09587e-05	2.53743e-05	2.84143e-05	0.000172456	8.90313e-05	0.000103966	2.93453e-05	8.76178e-05	7.33407e-05	0.000180328	5.87354e-05	9.54083e-05	7.68728e-05	1.13754e-05	0.000155094	2.54823e-05	2.47655e-05	1.38244e-05	0	0.000132524
Clostridiales;Clostridiaceae;Clostridium	1.49654e-05	0.000113028	7.39016e-05	0.000105075	5.06801e-05	1.04504e-05	0	7.85768e-06	3.46416e-05	0	0	4.62079e-05	3.19852e-05	9.96165e-06	0	0	1.40584e-05	0	1.31014e-05	0	0	1.02315e-05	8.02955e-06	2.87193e-05	1.03179e-05	9.20921e-06	0	6.19821e-06	0	1.60515e-05	0	1.42072e-05	0	1.78063e-05	0	0	0	0	0	0	0	1.28121e-05	0	0	2.54823e-05	0	0	0	0
Clostridiales;Family XI Incertae Sedis;Sedimentibacter	7.48268e-06	0	0	1.50107e-05	1.9005e-05	2.09008e-05	0	0	0	0	0	1.54026e-05	0	3.98466e-05	0	0	0	0	1.31014e-05	0	0	2.04631e-05	0	0	1.03179e-05	9.20921e-06	0	0	0	5.35051e-06	0	2.84143e-05	7.39098e-05	0	2.59916e-05	0	0	0	0	1.46839e-05	0	0	1.13754e-05	0	0.000101929	0	0	0	0
Clostridiales;Family XVIII Incertae Sedis;uncultured	0	0	0	7.50537e-06	1.267e-05	0	0	7.85768e-06	2.30944e-05	0	0	0	0	0	0	0	0	0	0	0	0	0	0	0	0	9.20921e-06	2.09756e-05	1.23964e-05	1.56509e-05	1.60515e-05	2.53743e-05	4.26215e-05	7.39098e-05	0.000178063	0	0.000352144	0	0.000171128	0	2.93677e-05	0	0.00017937	1.13754e-05	0	0.000127411	8.04879e-05	0.000138244	2.22898e-05	2.33865e-05
Clostridiales;Lachnospiraceae;Incertae Sedis	2.2448e-05	0	0	0	0	0	0	0	0	0	3.48347e-05	6.16105e-05	1.59926e-05	0	0	0	0	0	6.55068e-05	0	3.52796e-05	0	0	0	0	1.84184e-05	1.04878e-05	1.23964e-05	0	0	0	0	0	0	0	1.46727e-05	8.76178e-06	0	4.00729e-05	1.46839e-05	0	0	0	0	0	0	0	0	0
Clostridiales;Lachnospiraceae;uncultured	0	0	3.69508e-05	2.25161e-05	6.33501e-06	0	8.02768e-06	7.85768e-06	1.15472e-05	1.44273e-05	0	0	3.19852e-05	0	0	0	4.21751e-05	0	0	0	0	1.02315e-05	1.60591e-05	1.43597e-05	0	0	0	6.19821e-06	0	0	0	0	0	0	0	0	0	0	0	0	0	0	1.13754e-05	0	0	0	0	0	0
Clostridiales;Ruminococcaceae;Faecalibacterium	0	3.76761e-05	3.69508e-05	2.25161e-05	6.33501e-06	1.04504e-05	0	0	1.15472e-05	0	0	0	0	0	0	2.89918e-05	0	0	0	9.86534e-06	0	1.02315e-05	0	7.17983e-06	1.03179e-05	0	0	0	0	0	0	0	0	0	0	0	0	0	0	0	0	0	0	0	0	0	0	0	0
Clostridiales;Ruminococcaceae;Ruminococcus	1.49654e-05	0	1.23169e-05	7.50537e-06	4.43451e-05	6.27025e-05	0	0	4.61888e-05	0	0	0	3.19852e-05	0	0	1.44959e-05	0	0	2.62027e-05	2.9596e-05	0	8.18523e-05	1.60591e-05	2.87193e-05	0	4.6046e-05	0	0	0	0	0	0	0	0	0	0	0	0	0	0	0	0	0	0	0	6.19138e-06	0	0	0
Clostridiales;Ruminococcaceae;Saccharofermentans	0	1.88381e-05	1.23169e-05	0	0	0	0	0	0	0	1.74174e-05	0	0	0	0	0	0	0	1.31014e-05	0	0	0	0	0	2.06358e-05	0	0	0	0	0	0	0	0	5.34188e-05	0	4.4018e-05	0	0.000122234	6.01094e-05	4.40516e-05	0	0	5.6877e-05	0	0	0	0	0	0
Clostridiales;Ruminococcaceae;uncultured	0	3.76761e-05	6.15847e-05	1.50107e-05	3.1675e-05	4.18017e-05	4.01384e-05	0	0	1.44273e-05	0	4.62079e-05	0	9.96165e-06	0	1.44959e-05	1.40584e-05	0	0	0	0	0	1.60591e-05	4.3079e-05	1.03179e-05	9.20921e-06	0	0	0	0	0	0	0	0	0	0	0	2.44469e-05	2.00365e-05	0	0	0	0	0	0	0	0	0	0
Coriobacteriales;Coriobacteriaceae;Collinsella	0	0	0	0	0	0	0	7.85768e-06	0	0	0	3.08052e-05	1.59926e-05	1.99233e-05	0	0	0	1.2775e-05	0	0	0	0	8.02955e-06	0	1.03179e-05	0	1.04878e-05	0	0	1.0701e-05	0	0	0	0	0	0	8.76178e-06	0	4.00729e-05	4.40516e-05	0	0	0	0	0	0	0	0	0
Corynebacteriales;Mycobacteriaceae;Mycobacterium	0	0	0	0	0	0	0	0	0	0	0	0	0	0	0	0	0	1.2775e-05	0	0	0	0	0	0	0	0	1.04878e-05	5.57839e-05	9.39055e-05	5.35051e-06	5.07485e-05	5.68287e-05	0.000123183	0	0.000138622	7.33633e-05	4.38089e-05	0	0	0.000822296	9.54083e-05	0	6.82524e-05	0.000453352	0	0	1.38244e-05	0	1.5591e-05
Corynebacteriales;Nocardiaceae;Gordonia	0	0	0	0	0	0	0	0	0	0	0	0	0	0	0	0	0	0	0	0	0	0	0	0	0	0	1.04878e-05	0	0	0	0	0	0	0	0	0	8.76178e-06	0	0	0.000132155	2.60204e-05	0	0	7.1582e-05	6.37056e-05	0	0	0	0
Cytophagales;Cyclobacteriaceae;Algoriphagus	0	0	0	0	0	0	0	0	0	0	8.70868e-05	3.08052e-05	0	0	3.64671e-05	0	0	0.00012775	0.000471649	0.000108519	8.8199e-05	0.000163705	8.02955e-06	7.17983e-05	1.03179e-05	9.20921e-06	0	0	0.000125207	0	0	0	0	0	0	0	8.76178e-06	0	0	4.40516e-05	0	0	0	0	0	0	0	0	0
Cytophagales;Cyclobacteriaceae;uncultured	0	3.76761e-05	0	1.50107e-05	0	0	8.02768e-06	0.0002043	0	0	0.000104504	0	0	9.96165e-06	0	0	2.81167e-05	2.555e-05	3.93041e-05	9.86534e-06	0	1.02315e-05	8.02955e-06	7.17983e-06	0.000134133	0.000276276	0	0	0	5.35051e-06	2.53743e-05	0	0	7.12251e-05	0	1.46727e-05	0	2.44469e-05	6.01094e-05	7.34193e-05	0	0	3.41262e-05	0	0	0	0	0	0
Cytophagales;Cytophagaceae;Flexibacter	7.48268e-06	0	0	0	0	0	0	0.000149296	0	0	0.000296095	0	0	0	0	0	0	0	1.31014e-05	0	0	0	0	0	0	0	1.04878e-05	0	0	5.35051e-06	0	0	0	0	0	0	0	0	2.00365e-05	0.000102787	0	0	0	0	1.27411e-05	0	0	0	0
Cytophagales;Cytophagaceae;Hymenobacter	0	0	1.23169e-05	0	0	0	8.02768e-06	1.57154e-05	1.15472e-05	0	0	0	0	0	0.000127635	0	1.40584e-05	6.38749e-05	0	0	1.76398e-05	1.02315e-05	8.02955e-06	0	0	1.84184e-05	1.04878e-05	0	0	1.0701e-05	0	1.42072e-05	4.92732e-05	0	0.000121294	0	8.76178e-06	0	2.00365e-05	1.46839e-05	8.67348e-06	5.12485e-05	1.13754e-05	2.38607e-05	0	0	0	0	0
Cytophagales;Flammeovirgaceae;Ekhidna	0	5.65142e-05	0	7.50537e-06	0	0	0	0	0	0	0	1.54026e-05	0	0	0	0	0	0	0	0	0	0	0	0	0	0	0	6.19821e-06	0	5.35051e-06	0	0	0	7.12251e-05	0	0	0	0	0	0	0	0	2.27508e-05	1.19303e-05	0	0	0	0	0
Cytophagales;Flammeovirgaceae;Fabibacter	7.48268e-06	1.88381e-05	0	0	0	1.04504e-05	0	2.3573e-05	0	0	1.74174e-05	1.54026e-05	0	1.99233e-05	0	0	0	0.000166075	0.000117912	4.93267e-05	0	3.06946e-05	8.02955e-06	6.46185e-05	6.19074e-05	6.44644e-05	1.04878e-05	3.71892e-05	0.000125207	4.28041e-05	0	0	0	0	0	0	1.75236e-05	2.44469e-05	4.00729e-05	1.46839e-05	4.33674e-05	1.28121e-05	1.13754e-05	3.5791e-05	0	0	0	7.42992e-06	0
Cytophagales;Flammeovirgaceae;Marinoscillum	0.00870984	0.00244895	0.00279595	0.00120836	0.00515036	0.00405476	0.00294616	0.00415671	0.00401843	0.00530925	0.0046156	0.00716222	0.00267076	0.0032475	0.000237036	0.00321809	0.0046955	0.000191625	0.0097212	0.00332462	0.00465691	0.00395961	0.00333226	0.0035253	0.00592247	0.00468749	0.00466707	0.00697298	0.00122077	0.00800972	0.00598833	0.00816912	0.00421286	0.00491453	0.00251252	0.00409367	0.000814846	0.00381371	0.00909656	0.00386185	0.0011449	0.00304929	0.00391314	0.00125268	0.00281579	0.000835836	0.000981531	0.00112935	0.0012083
Cytophagales;Flammeovirgaceae;Reichenbachiella	2.99307e-05	3.76761e-05	0	0	0	0	8.02768e-06	2.3573e-05	0	7.21365e-05	0.000121921	0.000107818	1.59926e-05	3.98466e-05	0	0	0	0	0.00019652	9.86534e-06	0	2.04631e-05	0	0	1.03179e-05	1.84184e-05	5.24389e-05	1.85946e-05	1.56509e-05	3.21031e-05	0.00017762	0.000227315	9.85464e-05	0	1.73277e-05	2.93453e-05	3.50471e-05	7.33407e-05	2.00365e-05	0	8.67348e-06	0	2.27508e-05	1.19303e-05	0	0.00249512	0.00138244	0	0.00060805
Cytophagales;Flammeovirgaceae;Roseivirga	0	0	0	0	0	0	0	0	0	0	0	0	0	0	1.82335e-05	0	1.40584e-05	0.00017885	2.62027e-05	9.86534e-06	7.05592e-05	7.16208e-05	1.60591e-05	7.89782e-05	2.06358e-05	8.28828e-05	0	0	3.13018e-05	0	0	0	0	0	0	0	0	0	4.00729e-05	0	0	0.000115309	0	1.19303e-05	0	6.19138e-06	1.38244e-05	7.42992e-06	0
Cytophagales;Flammeovirgaceae;uncultured	2.2448e-05	0	0	7.50537e-06	1.267e-05	1.04504e-05	0	0	1.15472e-05	0	0	0	0	9.96165e-06	0	0	0	0	0	0	3.52796e-05	0	1.60591e-05	7.17983e-06	0	9.20921e-06	0	6.19821e-06	0	1.0701e-05	0	0	0	0	0	0	0	0	2.00365e-05	0	0	0	0	1.19303e-05	1.27411e-05	0	0	2.97197e-05	4.6773e-05
Desulfobacterales;Desulfobulbaceae;Desulfopila	0	0	0	0	0	0	0	7.85768e-06	0	0	0	0	0	0	1.82335e-05	0	0	1.2775e-05	0	0	0	0	0	0	0	0	0	0	0	0	0	0	0	0	0	0	8.76178e-06	0	0	0	0	0	0	0	0	6.19138e-06	1.38244e-05	1.48598e-05	1.5591e-05
Desulfobacterales;Nitrospinaceae;Nitrospina	0.000665958	0.000282571	0.000123169	6.00429e-05	0.000481461	0.000156756	0.000297024	0.00427458	0.000265586	0.000201982	0.00823841	0.000446676	4.79777e-05	0.000298849	0.0174495	0.000159455	0.000112467	0.00739671	0.00112672	0.000187441	0.00086435	0.000317178	0.000216798	0.000344632	0.00092861	0.000156556	0.000262195	0.000842956	0.0155257	0.0010059	0.00233443	0.00154858	0.000813008	0.00126425	0.0180208	0.00115914	0.00787684	0.000415597	0.00130237	0.00057267	0.0136087	0.00101216	0.00268459	0.0137557	0.000471422	0.000247655	0.000165893	2.97197e-05	0.000389775
Desulfobacterales;Nitrospinaceae;uncultured	0	0	0	0	0	0	0	0.000707191	0	1.44273e-05	0.00092312	0	0	0	0	0	0	0	0	0	0	0	0	0	0	0	0	6.19821e-06	1.56509e-05	0	5.07485e-05	0	0	0	6.93109e-05	0	8.76178e-06	0	0	2.93677e-05	0	0	0.000193382	7.1582e-05	0	0	0	0	0
Desulfovibrionales;Desulfovibrionaceae;uncultured	0	0	0	0	0	1.04504e-05	0	3.14307e-05	1.15472e-05	0	0	0	1.59926e-05	9.96165e-06	1.82335e-05	1.44959e-05	0	1.2775e-05	0	0	0	0	0	0	0	0	0	0	0	0	2.53743e-05	0	0	0	0	0	0	2.44469e-05	0	0	8.67348e-06	0	0	1.19303e-05	0	1.85741e-05	0	0	0
Desulfuromonadales;Geobacteraceae;Geoalkalibacter	0	0	0	0	0	0	3.21107e-05	0	0	0	1.74174e-05	0	0	0	0	0	0	0	0	9.86534e-06	0	0	2.40886e-05	7.17983e-06	0	0	0	0	0	0	0	0	0	0	0	0	0	0	0	0	0	0	4.55016e-05	0	0	0	0	0	0
Desulfuromonadales;Geobacteraceae;Geothermobacter	0	9.41903e-05	0	7.50537e-06	0	0	0	0	0	2.88546e-05	0	1.54026e-05	0	6.97315e-05	3.64671e-05	5.79836e-05	1.40584e-05	3.83249e-05	3.93041e-05	2.9596e-05	1.76398e-05	0	8.02955e-06	7.17983e-06	1.03179e-05	9.20921e-06	1.04878e-05	4.33874e-05	0.000109556	0	0	0	0	7.12251e-05	8.66386e-05	5.86906e-05	3.50471e-05	0	8.01459e-05	0	3.46939e-05	0	0	0	1.27411e-05	0	1.38244e-05	0	0
Enterobacteriales;Enterobacteriaceae;Escherichia-Shigella	2.2448e-05	0	0	0	0	0	0	7.85768e-06	0	0	0	3.08052e-05	0	0	3.64671e-05	0	0	5.10999e-05	0	0	0	0	0	7.17983e-05	1.03179e-05	9.20921e-06	2.09756e-05	1.23964e-05	0.000187811	1.0701e-05	2.53743e-05	0	0	0	2.59916e-05	1.46727e-05	4.38089e-05	0	2.00365e-05	2.93677e-05	0.000138776	5.12485e-05	0	4.77213e-05	6.37056e-05	0	1.38244e-05	0	0
Enterobacteriales;Enterobacteriaceae;Thorsellia	0	0	0	0	0	0	0	0	4.61888e-05	2.88546e-05	0	7.70131e-05	3.19852e-05	1.99233e-05	0	0	0	0	0	9.86534e-06	0	3.06946e-05	2.40886e-05	1.43597e-05	0	4.6046e-05	1.04878e-05	0	0	0	0	0	0	0	0	0	0	0	0	0	0	0	0	0	1.27411e-05	0	0	0	0
Erysipelotrichales;Erysipelotrichaceae;Catenibacterium	0	0	0	0	0	0	0	7.85768e-06	0	0	0	0	0	9.96165e-06	0	0	0	0	0	0	3.52796e-05	1.02315e-05	0	0	1.03179e-05	0	0	0	0	5.35051e-06	0	0	0	0	0	0	8.76178e-06	0	0	0	8.67348e-06	0	0	0	0	0	0	0	0
Flavobacteriales;Cryomorphaceae;Crocinitomix	0	3.76761e-05	0	0	0	0	0	4.71461e-05	0	0	0	0	0	0	0	0	0	0	1.31014e-05	0	5.29194e-05	0	0	0	0	0	0	6.19821e-06	0	0	0	0	0	0	2.59916e-05	0	0	0	2.00365e-05	0	0	0	0	0	0	0	1.38244e-05	0	0
Flavobacteriales;Cryomorphaceae;Fluviicola	0.000321755	0.000263733	0.000147803	8.2559e-05	3.1675e-05	1.04504e-05	0.00024083	3.92884e-05	0.0004157	0.000201982	0	0.000123221	0.000575733	0.000796932	0	0.000231934	0.00052016	0	0.000445446	0.000217037	1.76398e-05	0.000879912	0.000112414	5.02588e-05	9.2861e-05	0.000681481	0.000125853	0.000123964	1.56509e-05	0.000609958	0.00137021	0.00123602	0.00261148	0.000534188	6.0647e-05	0.000410834	3.50471e-05	0.000562278	0.000200365	4.40516e-05	1.7347e-05	0	0.000364013	5.96516e-05	0.00386056	0.0012197	0.00139626	0.000951029	0.00107578
Flavobacteriales;Cryomorphaceae;NS10 marine group	8.97921e-05	0.000131866	7.39016e-05	3.00215e-05	0.00010136	9.40537e-05	0.000120415	9.42922e-05	3.46416e-05	0.00138502	0	0.000508287	1.59926e-05	0.000209195	0	0	0.00123714	0	0.000157216	0	1.76398e-05	0	0	0	0.000340491	0	0.000115366	0.0010475	3.13018e-05	0.00133228	0.00200457	0.00252888	0.00453314	0.00354345	1.73277e-05	0.00218623	0	0.00264026	0.000701276	8.81031e-05	0	0	0.00122854	1.19303e-05	7.64468e-05	0.00223509	0.00317961	0.000156028	0.00141878
Flavobacteriales;Cryomorphaceae;NS7 marine group	0.00108499	0.00137518	0.00092377	0.000562902	0.000684181	0.000595674	0.00223972	0.000298592	0.00173208	0.00300088	0.000243843	0.00251063	0.00185514	0.00118544	5.47006e-05	0.00134812	0.00247427	0.000114975	0.00170318	0.00171657	0.000776151	0.00252719	0.00181468	0.00224011	0.000815114	0.000902502	0.0018039	0.00122105	4.69528e-05	0.00148209	0.00248668	0.00288406	0.00546933	0.000712251	0.00022526	0.000806996	6.13325e-05	0.00256692	0.00114208	0.000631406	6.93878e-05	0.00379239	0.00133092	8.35123e-05	0.0033764	0.00503978	0.00535003	0.00155285	0.000584663
Flavobacteriales;Cryomorphaceae;Owenweeksia	0.00272369	0.0017331	0.00315314	0.00297963	0.00467524	0.00749295	0.00205509	0.000887918	0.00284061	0.00249592	0.000278678	0.00271086	0.00342241	0.0017931	0.00030997	0.00266725	0.00320531	0.0003066	0.00355047	0.0022197	0.00153466	0.00190307	0.00181468	0.00142879	0.00250725	0.00135375	0.00196122	0.00228714	0.000140858	0.00280367	0.00228368	0.00315399	0.0144617	0.0011396	0.000216596	0.000616251	7.88561e-05	0.00112456	0.00122222	0.00057267	0.000468368	0.00117872	0.000728026	0.000131234	0.00261193	0.0125747	0.0143774	0.0199865	0.0126209
Flavobacteriales;Cryomorphaceae;Salinirepens	7.48268e-06	0	0	0	0	0	0	0	0	0	0	0	1.59926e-05	1.99233e-05	0	0	1.40584e-05	1.2775e-05	0	9.86534e-06	0	0	0	0	0	0	2.09756e-05	1.23964e-05	1.56509e-05	5.35051e-06	0	5.68287e-05	4.92732e-05	1.78063e-05	8.66386e-06	0	8.76178e-06	0	4.00729e-05	0	0	0	1.13754e-05	1.19303e-05	3.82234e-05	2.47655e-05	1.38244e-05	7.42992e-06	0.000109137
Flavobacteriales;Flavobacteriaceae;Actibacter	3.74134e-05	3.76761e-05	3.69508e-05	7.50537e-06	1.267e-05	4.18017e-05	0	0	0	0	0	0	0	0	0	0	0	0	0	0	0	0	0	1.43597e-05	0	2.76276e-05	0	0	0	0	0	0	0	0	0	0	0	0	0	1.46839e-05	0	0	0	0	3.82234e-05	0	0	0	0
Flavobacteriales;Flavobacteriaceae;Aequorivita	0	0	0	0	0	0	0	0	0	0	0	0	0	0	0	0	0	0	0	0	0	0	8.02955e-06	0	0	0	0	0	0	0	0	0	4.92732e-05	0	8.66386e-06	0	0	0	0	0	8.67348e-06	0	0	0	0	3.09569e-05	5.52975e-05	8.17291e-05	6.23641e-05
Flavobacteriales;Flavobacteriaceae;Algibacter	7.48268e-06	0	0	0	0	0	0	0	0	1.44273e-05	0	0	0	0	0	0	0	0	0	0	0	0	0	0	0	9.20921e-06	0	0	0	0	0	0	0	0	0	0	0	2.44469e-05	0	0	0	0	1.13754e-05	0	0	3.09569e-05	2.76488e-05	1.48598e-05	0
Flavobacteriales;Flavobacteriaceae;Antarcticimonas	7.48268e-06	0	0	0	0	0	0	0	0	0	0	0	0	0	0	0	0	0	0	0	0	0	0	0	0	0	0	6.19821e-06	1.56509e-05	0	2.53743e-05	1.42072e-05	4.92732e-05	0	0	0	0	2.44469e-05	0	0	0	5.12485e-05	2.27508e-05	0	3.82234e-05	0	0	0	0
Flavobacteriales;Flavobacteriaceae;Aquimarina	2.99307e-05	0	0	0	5.70151e-05	2.09008e-05	4.01384e-05	2.3573e-05	1.15472e-05	2.88546e-05	3.48347e-05	0	0	3.98466e-05	0	0	1.40584e-05	0	3.93041e-05	2.9596e-05	0	5.11577e-05	3.21182e-05	0	3.09537e-05	1.84184e-05	6.29267e-05	4.95856e-05	1.56509e-05	5.35051e-05	5.07485e-05	4.26215e-05	0.000492732	3.56125e-05	2.59916e-05	1.46727e-05	2.62854e-05	9.77876e-05	2.00365e-05	1.46839e-05	0	2.56243e-05	5.6877e-05	0	1.27411e-05	0.000383865	0.000124419	0.000267477	0.000358593
Flavobacteriales;Flavobacteriaceae;Arenibacter	0	0	0	0	0	0	0	0	0	0	0	0	0	0	0	0	0	0	0	0	0	0	0	0	0	9.20921e-06	0	0	0	0	0	0	0	0	0	0	0	0	0	1.46839e-05	8.67348e-06	0	0	0	0	0	0	0	0
Flavobacteriales;Flavobacteriaceae;Capnocytophaga	1.49654e-05	0	0	7.50537e-06	0	0	8.02768e-06	3.92884e-05	0	0	0	0	0	0	0	0	0	0	0	0	0	0	0	0	4.12716e-05	0	0	6.19821e-06	0	1.0701e-05	0	0	0	0	0	1.46727e-05	0	7.33407e-05	0	0	0	0	1.13754e-05	0	0	0	0	0	0
Flavobacteriales;Flavobacteriaceae;Croceibacter	7.48268e-06	0	0	7.50537e-06	0	0	0	0	0	0	0	0	0	0	0	0	0	0	0	0	0	0	0	0	0	0	0	0	6.26037e-05	0	2.53743e-05	0	0	0	0	0	0.00014895	0	0	1.46839e-05	8.67348e-06	3.84364e-05	0	0	3.82234e-05	0	2.76488e-05	7.42992e-06	0
Flavobacteriales;Flavobacteriaceae;Croceitalea	7.48268e-06	0	1.23169e-05	0	0	0	8.02768e-06	0	1.15472e-05	0	0	0	0	0	0	0	0	0	0	4.93267e-05	0	4.09262e-05	8.02955e-06	1.43597e-05	2.06358e-05	2.76276e-05	1.04878e-05	0	0	5.35051e-06	0	0	2.46366e-05	0	0	0	0	0	0	0	0	0	0	0	0	0	1.38244e-05	0	0
Flavobacteriales;Flavobacteriaceae;Dokdonia	7.48268e-06	1.88381e-05	0	0	2.534e-05	0	0	0	0	0	0	0	0	0	0	0	0	0	1.31014e-05	0	0	0	0	0	0	0	0	6.19821e-06	0	0	0	0	0	0	1.73277e-05	0	3.50471e-05	0	0	0	8.67348e-06	0	0	0	0	5.57224e-05	8.29463e-05	2.22898e-05	0
Flavobacteriales;Flavobacteriaceae;Euzebyella	0	0	0	0	0	0	0	0	0	0	0	0	0	0	0	0	0	0	0	0	0	0	0	0	0	0	0	0	9.39055e-05	0	0	0	0	0	0	0	1.75236e-05	0	0	0	0	0	0	1.19303e-05	0	0	0	0	0
Flavobacteriales;Flavobacteriaceae;Flaviramulus	0	0	0	0	0	0	0	0	0	0	0	0	9.59555e-05	0	0	2.89918e-05	1.40584e-05	0	0	0	0	0	0	0	0	0	0	0	0	0	0	0	0	0	0	0	0	0	0	0	0	0	0	0	0	1.23828e-05	1.38244e-05	0	2.33865e-05
Flavobacteriales;Flavobacteriaceae;Flavobacterium	9.72748e-05	0.000244895	0.00016012	0.000142602	0.000221725	0.000209008	7.22491e-05	1.57154e-05	6.92833e-05	0.000100991	0.000121921	3.08052e-05	0.000143933	8.96548e-05	0.000182335	5.79836e-05	7.02919e-05	0.0002044	0.000104811	1.97307e-05	1.76398e-05	2.04631e-05	2.40886e-05	3.58992e-05	0.000144451	7.36736e-05	0.000146829	8.05767e-05	7.82546e-05	5.35051e-05	0.00017762	0.000170486	9.85464e-05	1.78063e-05	9.53025e-05	0.000102709	5.25707e-05	4.88938e-05	6.01094e-05	5.87354e-05	4.33674e-05	0.000256243	2.27508e-05	8.35123e-05	3.82234e-05	3.09569e-05	2.76488e-05	0.000141168	7.01596e-05
Flavobacteriales;Flavobacteriaceae;Formosa	0.00011224	1.88381e-05	4.92678e-05	0	7.60201e-05	7.31529e-05	0.000152526	2.3573e-05	3.46416e-05	0	3.48347e-05	1.54026e-05	0.00163124	2.98849e-05	0	0.000811771	0.000112467	0	1.31014e-05	9.86534e-06	0	1.02315e-05	8.02955e-06	1.43597e-05	2.06358e-05	9.20921e-06	4.19511e-05	0.00010537	0	6.95567e-05	0.0016747	0.0011792	0.0106677	0.000178063	4.33193e-05	0.000205417	0	0.000171128	4.00729e-05	1.46839e-05	0	0.00108903	0.000125129	9.54426e-05	0.00284127	0.00780113	0.00700896	0.000393786	8.57506e-05
Flavobacteriales;Flavobacteriaceae;Gilvibacter	7.48268e-06	1.88381e-05	0	1.50107e-05	3.1675e-05	1.04504e-05	8.02768e-06	0	0	0	0	1.54026e-05	1.59926e-05	9.96165e-06	0	2.89918e-05	0	0	0	9.86534e-06	1.76398e-05	0	0	7.17983e-06	0	0	2.09756e-05	1.23964e-05	0	0	2.53743e-05	7.10358e-05	0.00108401	0	0	0	0	0	6.01094e-05	0	0	8.96849e-05	1.13754e-05	3.5791e-05	3.82234e-05	0.000303377	0.000345609	0.000601823	0.000304025
Flavobacteriales;Flavobacteriaceae;Gramella	2.2448e-05	9.41903e-05	7.39016e-05	0.00021015	2.534e-05	3.13512e-05	8.02768e-06	0.000267161	0	0.000649229	0.000452851	0	0	9.96165e-06	0	0	1.40584e-05	7.66499e-05	0	0	0	0	8.02955e-06	7.17983e-06	1.03179e-05	2.76276e-05	1.04878e-05	0	0.00170595	0	5.07485e-05	0	2.46366e-05	0	8.66386e-06	1.46727e-05	4.38089e-05	0	0.000100182	5.87354e-05	0.000121429	0	2.27508e-05	9.54426e-05	1.27411e-05	1.85741e-05	0	7.42992e-06	7.79551e-06
Flavobacteriales;Flavobacteriaceae;Joostella	0	0	0	0	1.267e-05	0	0	0	0	0	0	0	0	0	0	0	0	0	0	0	0	0	0	0	0	0	0	0	0	0	0	0	0.00014782	0	0	0	0	0	0	0	0	0	0	0	0	0	0	0	0
Flavobacteriales;Flavobacteriaceae;Kordia	4.48961e-05	0	1.23169e-05	0	3.1675e-05	0	0	0	0	0	1.74174e-05	0	0	0	0	0	0	0	0	0	1.76398e-05	0	0	0	1.03179e-05	0	0	6.19821e-06	1.56509e-05	5.35051e-06	0	0	0	0	0	1.46727e-05	0	0	4.00729e-05	0	0	0	2.27508e-05	0	0	1.23828e-05	1.38244e-05	7.42992e-06	0
Flavobacteriales;Flavobacteriaceae;Lacinutrix	7.48268e-06	0	0	0	0	0	0	0	1.15472e-05	0	0	0	1.59926e-05	0	0	0	0	0	1.31014e-05	0	0	0	0	7.17983e-06	1.03179e-05	0	3.14634e-05	0	0	3.21031e-05	0	0	0	0	0	0	8.76178e-06	0	0	2.93677e-05	0	0	0	0	2.54823e-05	1.23828e-05	1.38244e-05	0	0
Flavobacteriales;Flavobacteriaceae;Leeuwenhoekiella	0	5.65142e-05	8.62186e-05	9.75698e-05	0.00010136	0	0	3.92884e-05	0	0	0	0	0	6.97315e-05	0.000182335	0	0	0.0001533	0.000104811	0	0	2.04631e-05	1.60591e-05	7.17983e-06	1.03179e-05	5.52552e-05	0	0	0.00139293	0	0.000152246	0	2.46366e-05	7.12251e-05	0.000467848	0.00022009	0.00179617	4.88938e-05	6.01094e-05	0.000308361	0.000329592	8.96849e-05	6.82524e-05	3.5791e-05	1.27411e-05	3.71483e-05	2.76488e-05	1.48598e-05	0
Flavobacteriales;Flavobacteriaceae;Lutibacter	2.99307e-05	0	0	0	1.267e-05	2.09008e-05	0	0	0	0	0	0	0	0	0	0	0	0	0	0	0	0	0	0	1.03179e-05	0	1.04878e-05	0	0	0	0	1.42072e-05	0	0	0	0	0	0	0	0	0	0	0	0	0	0	0	0	0
Flavobacteriales;Flavobacteriaceae;Mangrovimonas	2.99307e-05	0	0	0	0	3.13512e-05	8.02768e-06	2.3573e-05	0	0	1.74174e-05	3.08052e-05	7.99629e-05	2.98849e-05	0	0.000101471	0	0	0	9.86534e-06	0	1.02315e-05	1.60591e-05	7.17983e-06	2.06358e-05	3.68368e-05	2.09756e-05	0	0	4.81546e-05	7.61228e-05	0	4.92732e-05	0	1.73277e-05	2.93453e-05	8.76178e-06	2.44469e-05	2.00365e-05	0	8.67348e-06	6.40607e-05	0	2.38607e-05	3.82234e-05	6.19138e-06	8.29463e-05	7.42992e-06	0
Flavobacteriales;Flavobacteriaceae;Marixanthomonas	0	0	0	0	0	1.04504e-05	0	0	0	0	0	0	0	0	0	0	0	2.555e-05	0	0	0	0	0	0	0	0	0	0	4.69528e-05	0	0	1.42072e-05	9.85464e-05	0	0	0	8.76178e-06	0	4.00729e-05	0	8.67348e-06	0	2.27508e-05	0	0	5.57224e-05	2.76488e-05	5.20094e-05	7.79551e-06
Flavobacteriales;Flavobacteriaceae;Mesoflavibacter	2.2448e-05	0	0	0	0	0	0	0	0	0	3.48347e-05	0	1.59926e-05	0	0	0	0	3.83249e-05	2.62027e-05	1.97307e-05	0	2.04631e-05	2.40886e-05	0	0	1.84184e-05	0	0	0	0	0	0	7.39098e-05	0	0	1.46727e-05	0.000385519	0	8.01459e-05	4.40516e-05	2.60204e-05	1.28121e-05	0	2.38607e-05	1.27411e-05	9.9062e-05	0.00022119	0	7.79551e-06
Flavobacteriales;Flavobacteriaceae;Mesonia	7.48268e-05	9.41903e-05	1.23169e-05	8.2559e-05	2.534e-05	0.000470269	8.02768e-06	3.14307e-05	3.46416e-05	1.44273e-05	1.74174e-05	0	0	0	0.000802276	1.44959e-05	0	0.000996449	9.17095e-05	0.000167711	0	0	1.60591e-05	2.15395e-05	3.09537e-05	4.6046e-05	1.04878e-05	1.85946e-05	0.00125207	0	0.000101497	2.84143e-05	2.46366e-05	0	9.53025e-05	1.46727e-05	0.000622087	0	0.000140255	0.000249626	0.00019949	0	4.55016e-05	0.000167025	0	1.85741e-05	1.38244e-05	0.000104019	7.79551e-06
Flavobacteriales;Flavobacteriaceae;Muricauda	7.48268e-06	0	0	7.50537e-06	0	5.22521e-05	8.02768e-06	5.50038e-05	0	0	5.22521e-05	0	3.19852e-05	9.96165e-06	0	0	7.02919e-05	5.10999e-05	5.24054e-05	0.000128249	7.05592e-05	5.11577e-05	0.000160591	0.000208215	9.2861e-05	0.000101301	1.04878e-05	6.19821e-06	0.000125207	0	0	0	0	8.90313e-05	8.66386e-06	8.80359e-05	4.38089e-05	2.44469e-05	0.000160292	0.000161522	0.00149184	0.000102497	9.10032e-05	0.00038177	3.82234e-05	6.19138e-05	5.52975e-05	1.48598e-05	0
Flavobacteriales;Flavobacteriaceae;Nonlabens	0	0	0	0	0	0	0	0	0	0	0	0	0	0	0	0	0	0	0	0	0	0	0	0	0	0	0	0	1.56509e-05	0	0	0	0	1.78063e-05	0	0	0	0	0	0	0	0	0	0	0	0	0	0	0
Flavobacteriales;Flavobacteriaceae;NS2b marine group	0.00404813	0.000640494	0.000788284	0.000840601	0.00435849	0.0013272	0.00229592	0.00137509	0.00113163	0.00347698	0.00245585	0.00260304	0.00131139	0.00191264	0.000109401	0.00133362	0.00233369	1.2775e-05	0.00179489	0.00175603	0.00141118	0.00193376	0.00142123	0.00084722	0.00175404	0.00112352	0.00393292	0.0031177	0.000594735	0.00509904	0.00487186	0.00441843	0.00374476	0.00274217	0.00199269	0.00281715	0.000236568	0.00374037	0.00446813	0.000881031	0.000234184	0.00180651	0.00188832	0.000572656	0.00349107	0.00463115	0.00645598	0.00954744	0.00539449
Flavobacteriales;Flavobacteriaceae;NS3a marine group	3.74134e-05	7.53523e-05	0.000197071	0.000420301	0.00019005	0.000240359	0	0	0	0	0	0	0	0	0	0	0	0	0	9.86534e-06	0	0	0	0	0	0	0	0	0	0	0	0	7.39098e-05	0	0	0	0	0	0	0	0	0	0	0	0	8.04879e-05	0.000152068	0.000468085	0.000405366
Flavobacteriales;Flavobacteriaceae;NS4 marine group	0.0122192	0.00681938	0.00785821	0.0089539	0.0174529	0.0199707	0.00553107	0.00144581	0.0029099	0.00869967	0.000296095	0.00594541	0.00465384	0.0047019	1.82335e-05	0.00410234	0.00652308	0	0.00141495	0.00775416	0.00104075	0.00657888	0.00827044	0.00746703	0.00287869	0.00411651	0.00760365	0.00529327	0.000125207	0.00789201	0.0101243	0.00967508	0.00899236	0.00698006	0.000849058	0.00669073	0.000192759	0.0070896	0.00240438	0.0013656	6.07143e-05	0.00735417	0.00391314	0.000441422	0.00532579	0.0095471	0.011253	0.0132996	0.00594018
Flavobacteriales;Flavobacteriaceae;NS5 marine group	0.020106	0.0112087	0.0189804	0.0141401	0.0309592	0.050695	0.00423059	0.00545323	0.00353345	0.00608832	0.0041105	0.00600702	0.010763	0.00805897	0	0.0121621	0.00975651	2.555e-05	0.00793942	0.00654072	0.00716176	0.00422563	0.00425566	0.00502588	0.00977105	0.00744104	0.0116519	0.00386148	0.000391273	0.00477801	0.0126871	0.0122182	0.0141907	0.00350783	0.00123027	0.00303724	0.000219045	0.00283584	0.00955739	0.00240815	0.000260204	0.00557328	0.00941883	0.000656168	0.00462503	0.0112869	0.00981531	0.0156251	0.00444344
Flavobacteriales;Flavobacteriaceae;Pibocella	0	0	0	0	0	0	0	0	0	0	0	0	0	0	0	0	0	1.2775e-05	0	0	0	0	0	0	0	0	0	0	1.56509e-05	0	0	0	9.85464e-05	3.56125e-05	1.73277e-05	1.46727e-05	2.62854e-05	2.44469e-05	4.00729e-05	0	5.20409e-05	3.84364e-05	0	0	0	1.85741e-05	1.38244e-05	7.42992e-05	0.000296229
Flavobacteriales;Flavobacteriaceae;Polaribacter	5.98614e-05	0.000150705	0	0	1.267e-05	0	0	0	0	0	0	1.54026e-05	0	1.99233e-05	0	0	1.40584e-05	0	1.31014e-05	0	0	0	0	0	1.03179e-05	0	0	0	0	0	0	4.26215e-05	0.00492732	3.56125e-05	3.46554e-05	4.4018e-05	0	0	6.01094e-05	0	1.7347e-05	0	6.82524e-05	4.77213e-05	3.82234e-05	0.00110206	0.00165893	0.000416075	0.000491117
Flavobacteriales;Flavobacteriaceae;Pontirhabdus	2.99307e-05	0	1.23169e-05	0	3.801e-05	0	2.4083e-05	1.57154e-05	0	4.32819e-05	0	1.54026e-05	3.19852e-05	3.98466e-05	0	0	0	0	0	0	0	2.04631e-05	2.40886e-05	1.43597e-05	0	9.20921e-06	5.24389e-05	4.95856e-05	0	5.35051e-05	5.07485e-05	4.26215e-05	9.85464e-05	1.78063e-05	2.59916e-05	1.46727e-05	0	2.44469e-05	0	0	8.67348e-06	0	3.41262e-05	0	0	2.47655e-05	5.52975e-05	0.000126309	7.01596e-05
Flavobacteriales;Flavobacteriaceae;Pseudozobellia	0	0	0	0	0	0	0	0	0	0	0	0	0	0	0	0	0	0	0	0	0	0	0	0	0	0	0	0	1.56509e-05	0	0	0	0	0	0	1.46727e-05	0	0	0	1.46839e-05	2.60204e-05	0	0	0	0	0	0	0	0
Flavobacteriales;Flavobacteriaceae;Psychroserpens	0	0	0	0	0	0	0	0	0	0	0	0	3.19852e-05	0	0	1.44959e-05	0	0	0	0	0	0	0	0	0	0	0	0	0	0	0	0	4.92732e-05	0	0	0	1.75236e-05	0	0	0	0	0	0	1.19303e-05	2.54823e-05	6.19138e-05	2.76488e-05	8.9159e-05	4.6773e-05
Flavobacteriales;Flavobacteriaceae;Salegentibacter	1.49654e-05	1.88381e-05	2.46339e-05	2.25161e-05	6.33501e-06	0	0	1.57154e-05	0	0	0	0	0	0	0	0	0	2.555e-05	0	9.86534e-06	0	0	8.02955e-06	0	0	0	0	0	0.000140858	0	0	1.42072e-05	0	0	8.66386e-06	0	7.00943e-05	2.44469e-05	0	4.40516e-05	0.000112755	0	0	0	0	6.19138e-06	8.29463e-05	7.42992e-06	7.79551e-06
Flavobacteriales;Flavobacteriaceae;Sediminibacter	0	0	0	7.50537e-06	0	0	0	0	0	0	0	0	0	0	0	0	0	0	0	0	0	0	8.02955e-06	0	0	0	1.04878e-05	0	0	1.0701e-05	0	0	0	3.56125e-05	0	1.46727e-05	0	0	0	0	0	1.28121e-05	0	0	0	0	0	0	0
Flavobacteriales;Flavobacteriaceae;Spongiibacterium	0	0	0	0	0	1.04504e-05	0	0	0	0	1.74174e-05	0	0	0	0	0	0	0	0	9.86534e-06	0	1.02315e-05	0	0	0	9.20921e-06	0	0	1.56509e-05	0	0	0	0	0	0	0	0	0	0	0	6.07143e-05	0	0	1.19303e-05	0	0	0	0	0
Flavobacteriales;Flavobacteriaceae;Sufflavibacter	0.00511067	0.00177078	0.000862186	0.000900644	0.0034209	0.00151531	0.00632581	0.00293092	0.00590062	0.00357797	0.00155014	0.00306512	0.00156727	0.00393485	0.000729341	0.00323259	0.00376764	0.000549324	0.00243685	0.00564297	0.00282237	0.00444049	0.00781275	0.00660545	0.00555103	0.00696216	0.00510755	0.00474783	0.00308323	0.0072874	0.00568384	0.00477361	0.00177384	0.00550214	0.00172411	0.00520879	0.000411804	0.00640508	0.00462842	0.00321576	0.000711225	0.0040102	0.0042999	0.00168218	0.00582269	0.00250132	0.00235014	0.00300912	0.00827103
Flavobacteriales;Flavobacteriaceae;Tamlana	5.23787e-05	0	0	1.50107e-05	2.534e-05	2.09008e-05	1.60554e-05	0	1.15472e-05	0	0	1.54026e-05	0	3.98466e-05	0	1.44959e-05	0	0	1.31014e-05	9.86534e-06	0	1.02315e-05	0	7.17983e-06	3.09537e-05	9.20921e-06	3.14634e-05	1.23964e-05	0	3.21031e-05	7.61228e-05	0.000142072	0.000123183	3.56125e-05	0	1.46727e-05	2.62854e-05	2.44469e-05	0	2.93677e-05	1.7347e-05	0	1.13754e-05	1.19303e-05	3.82234e-05	0.000278612	0.000235014	0.000237757	0.000148115
Flavobacteriales;Flavobacteriaceae;Tenacibaculum	1.49654e-05	0.000113028	1.23169e-05	0	1.267e-05	3.13512e-05	8.02768e-06	2.3573e-05	1.15472e-05	2.88546e-05	0.000174174	6.16105e-05	0.000175918	5.97699e-05	7.29341e-05	2.89918e-05	9.84086e-05	3.83249e-05	0.000248926	1.97307e-05	1.76398e-05	2.04631e-05	2.40886e-05	0	0.000123815	1.84184e-05	0	6.19821e-05	0	0.000128412	0	9.94502e-05	0.000837645	0	0.00011263	1.46727e-05	6.13325e-05	4.88938e-05	4.00729e-05	1.46839e-05	8.67348e-06	1.28121e-05	1.13754e-05	1.19303e-05	3.82234e-05	0.000668669	0.000857111	0.00137453	0.000958848
Flavobacteriales;Flavobacteriaceae;Ulvibacter	0	1.88381e-05	0	7.50537e-06	0	0	0	0	0	0	0	0	1.59926e-05	0	0	0	0	0	0	0	0	0	0	0	0	0	0	0	3.13018e-05	0	5.07485e-05	0	0.00211875	0	8.66386e-06	1.46727e-05	8.76178e-06	0	0	0	0	1.28121e-05	0	0	0	0.00264991	0.00265428	0.000549814	0.000241661
Flavobacteriales;Flavobacteriaceae;uncultured	0.000546235	0.000244895	0.000344874	0.000240172	0.000791876	0.000804682	0.000192664	0.000165011	0.000103925	0.000432819	0.00026126	0.000154026	0.0004318	0.000298849	0	0.000333406	0.000281167	2.555e-05	0.000222723	0.000128249	0.000123479	0.000112547	0.000128473	0.000208215	0.000185722	0.00011051	0.000492926	0.0003471	0.000219113	0.000465495	0.00109109	0.000681944	0.00675043	0.0002849	0.000311899	0.000586906	5.25707e-05	0.000635619	0.000520948	0.00019089	0.000260204	0.000307491	0.000489142	0.000405631	0.000688021	0.0044516	0.00345609	0.00233299	0.00127846
Flavobacteriales;Flavobacteriaceae;Vitellibacter	0	0	0	0	0	0	0	0	0	0	0	0	0	0	0	0	0	0	0	0	0	0	0	0	0	0	0	0	3.13018e-05	0	0	0	0	0	0	0	0	0	0	2.93677e-05	0	0	0	1.19303e-05	3.82234e-05	0	0	3.71496e-05	0
Flavobacteriales;Flavobacteriaceae;Winogradskyella	2.2448e-05	1.88381e-05	0	3.00215e-05	6.33501e-05	1.04504e-05	8.02768e-06	0.000125723	1.15472e-05	0	5.22521e-05	1.54026e-05	1.59926e-05	1.99233e-05	0	1.44959e-05	0	8.94249e-05	2.62027e-05	2.9596e-05	0	0	1.60591e-05	2.15395e-05	4.12716e-05	0	1.04878e-05	4.95856e-05	6.26037e-05	4.81546e-05	0	4.26215e-05	0.000566642	7.12251e-05	7.79747e-05	0.000190744	0.000201521	7.33407e-05	0.000420766	0.000102787	0.000780613	2.56243e-05	2.27508e-05	0.000143164	2.54823e-05	0.000637712	0.000539151	0.000126309	2.33865e-05
Flavobacteriales;Flavobacteriaceae;Zunongwangia	1.49654e-05	1.88381e-05	0	0	1.9005e-05	0	1.60554e-05	4.71461e-05	0	0	3.48347e-05	0	0	0	9.11677e-05	0	1.40584e-05	6.38749e-05	1.31014e-05	2.9596e-05	0	0	0	0	1.03179e-05	0	0	0	0.00400664	0	7.61228e-05	0	0	0	1.73277e-05	0	9.63796e-05	2.44469e-05	2.00365e-05	4.40516e-05	0.000104082	0	1.13754e-05	9.54426e-05	0	3.09569e-05	2.76488e-05	2.22898e-05	0
Frankiales;Sporichthyaceae;hgcI clade	0.000695889	0.000640494	0.000714382	0.000525376	0.000487796	0.000637475	0.000120415	0.000180727	0.000184755	0.000173128	0.000226426	0.000169429	0.000367829	0.00023908	0.000145868	0.000405885	0.0001687	8.94249e-05	0.000275128	0.00029596	0.000282237	0.000225094	0.000248916	0.000222575	0.000299219	0.000202603	0.000251707	0.000198343	3.13018e-05	0.000230072	0.000304491	0.000483044	0.000566642	0.000213675	8.66386e-05	0.00027878	5.25707e-05	0.000146681	0.000220401	0.000161522	0	0.000217806	0.000227508	0.000143164	0.000369493	0.000191933	8.29463e-05	5.20094e-05	7.01596e-05
Halobacteriales;Halobacteriaceae;Haloarcula	0	0	0	0	0	0	0	0	0	0	0	0	0	0	1.82335e-05	0	0	0	0	0	0	0	0	0	0	0	0	0	0.000109556	0	0	0	0	0	0.000138622	0	5.25707e-05	0	0	0	7.80613e-05	0	0	8.35123e-05	0	0	0	0	0
Halobacteriales;Halobacteriaceae;uncultured	2.2448e-05	0	0	0	0	0	8.02768e-06	0.00212157	0	2.88546e-05	0.000470269	4.62079e-05	0	0	0	0	0	0	2.62027e-05	0	5.29194e-05	0	0	0	0	0	0	3.71892e-05	0.000328669	1.0701e-05	0	0	0	0	0.000294571	0	9.63796e-05	0	0.000260474	0.000234942	0.000156123	0	0.000455016	0.000131234	0	0	0	0	0
Holophagales;Holophagaceae;marine group	0	0	0	0	0	0	0	4.71461e-05	0	0	3.48347e-05	1.54026e-05	0	0.000129501	0	4.34877e-05	1.40584e-05	2.555e-05	3.93041e-05	0	7.05592e-05	0	0	0	2.06358e-05	0	0	1.23964e-05	0	5.35051e-06	0	0	0	0	0	0	0	0	2.00365e-05	0	0	0	0	0	0	0	0	0	0
Hydrogenophilales;Hydrogenophilaceae;Thiobacillus	0.000538753	0.000715847	0.000418776	0.000217656	0.0003801	0.000209008	0.000409412	0.000557895	0.000715927	0.00155815	1.74174e-05	0.00143244	0.000607718	0.000607661	0	0.00150757	0.00113873	0	0.000943297	0.0012529	0.000493914	0.000583198	0.000481773	0.000222575	0.000350808	0.000257858	0.000922925	0.000396685	1.56509e-05	0.000476196	0.000380614	0.000383594	7.39098e-05	0.000160256	0	4.4018e-05	0	0.000268916	0.000100182	0.000102787	0	0.000115309	0.000284385	2.38607e-05	0.000191117	0.000160976	0.000207366	0.000267477	0.000397571
Kordiimonadales;Kordiimonadaceae;Kordiimonas	0	1.88381e-05	0	2.25161e-05	0	2.09008e-05	0	0	0	0	0	0	3.19852e-05	0	0	1.44959e-05	1.40584e-05	1.2775e-05	0	1.97307e-05	1.76398e-05	0	7.22659e-05	7.17983e-06	0	9.20921e-06	0	0	1.56509e-05	0	0	0	0	0	0	0	0	0	0	0	8.67348e-06	0	1.13754e-05	0	1.27411e-05	0	0	0	0
Lactobacillales;Streptococcaceae;Lactococcus	0	0	0	0	0	0	0	0	0	1.44273e-05	0	0	0	1.99233e-05	0	0	1.40584e-05	0	0.000104811	0	1.76398e-05	0	0	0	0	0	0	0	0	0	0.00017762	0.000426215	2.46366e-05	1.78063e-05	0	4.4018e-05	0	0	0	0	0	0	0	0	0	1.85741e-05	1.38244e-05	0	0
Legionellales;Coxiellaceae;Aquicella	0.00022448	0.000169543	0.000431093	0.000165118	0.00024073	0.000323963	0.000216747	0.00010215	0.000184755	0.000577092	8.70868e-05	0.000477481	0.000735659	0.000527967	0	0.000550844	0.000421751	0	0.00028823	0.00029596	0.000423355	0.000347872	0.000192709	0.000100518	0.000134133	0.000128929	0.00028317	0.000167352	1.56509e-05	0.000181917	0.000380614	0.000355179	4.92732e-05	0.000249288	8.66386e-06	0.000102709	0	0.000171128	0.000100182	5.87354e-05	0	5.12485e-05	0.000136505	3.5791e-05	0.000280305	2.47655e-05	1.38244e-05	8.17291e-05	1.5591e-05
Legionellales;Coxiellaceae;Coxiella	0.00166864	0.000508628	0.000899137	0.000773053	0.000855226	0.00145261	0.00195875	0.000581468	0.0024711	0.000678083	0.000348347	0.000431273	0.000383822	0.000438312	7.29341e-05	0.000391389	0.000871619	0.0001533	0.000445446	0.000769496	0.00104075	0.0011357	0.00089128	0.000603106	0.00106274	0.000515716	0.00151024	0.000421478	0.000297368	0.000304979	0.000101497	0.000142072	0.000221729	0.000338319	0.000355218	0.000425507	5.25707e-05	0.000513385	0.00132241	0.00064609	0.000242857	0.000743104	0.000557395	0.000322119	0.00191117	2.47655e-05	2.76488e-05	7.42992e-06	0
Legionellales;Legionellaceae;Legionella	0	0	0	0	0	0	0	0	0	0	0	0	0	0	0	0	0	0	3.93041e-05	0.00029596	0.000123479	8.18523e-05	4.81773e-05	0.000100518	0	0	0	0	1.56509e-05	0	0	0	0	0	0	0	8.76178e-06	0	0	0.000792928	0.000286225	0.000269055	0	1.19303e-05	0	1.85741e-05	0	0	0
Legionellales;Legionellaceae;uncultured	0.00019455	0.000282571	4.92678e-05	6.75483e-05	5.06801e-05	9.40537e-05	8.02768e-06	9.42922e-05	8.08305e-05	2.88546e-05	6.96694e-05	0	0.000191911	0.000109578	0	8.69754e-05	9.84086e-05	0	6.55068e-05	9.86534e-06	5.29194e-05	1.02315e-05	1.60591e-05	7.17983e-06	0.000103179	4.6046e-05	7.34145e-05	6.19821e-05	0	8.02577e-05	0.00017762	0.000369386	0.00014782	0.00014245	3.46554e-05	4.4018e-05	8.76178e-06	0.000293363	0	4.40516e-05	2.60204e-05	1.28121e-05	0.00014788	8.35123e-05	0.000165635	0	0	0	0
Lentisphaerales;Lentisphaeraceae;Lentisphaera	7.48268e-05	3.76761e-05	4.92678e-05	5.25376e-05	6.33501e-06	0	0	3.92884e-05	0	0	0.000296095	3.08052e-05	0	4.98082e-05	0	0	0	0	0.000157216	0	1.76398e-05	0	0	0	1.03179e-05	9.20921e-06	1.04878e-05	1.85946e-05	7.82546e-05	2.1402e-05	0	2.84143e-05	0	0	0.000207933	0	8.76178e-05	4.88938e-05	2.00365e-05	1.46839e-05	0.000138776	0	7.96278e-05	0.000178955	0	0	0	0	7.79551e-06
Mariprofundales;Mariprofundaceae;Mariprofundus	0	0	0	0	0	0	0	1.57154e-05	0	0	5.22521e-05	0	0	0	0.000218802	0	0	0.00028105	0	0	0	0	0	0	0	0	0	0	0.000641688	0	0	0	0	0	0.000667117	0	0.000324186	0	0	1.46839e-05	0.000754593	0	0	0.000620377	0	0	0	0	0
Methylococcales;Crenotrichaceae;Crenothrix	0	9.41903e-05	1.23169e-05	3.75268e-05	3.801e-05	0	0	0	0	0	0	3.08052e-05	1.59926e-05	1.99233e-05	0.000364671	1.44959e-05	0	0.00012775	0	0	0	0	0	0	2.06358e-05	9.20921e-06	0	0	0.000250415	0	2.53743e-05	0	0.000369549	3.56125e-05	0.000103966	1.46727e-05	5.25707e-05	0	0	0	7.80613e-05	1.28121e-05	4.55016e-05	5.96516e-05	5.09645e-05	1.23828e-05	0	0	0
Methylophilales;Methylophilaceae;LD28 freshwater group	8.23095e-05	5.65142e-05	6.15847e-05	3.75268e-05	5.70151e-05	3.13512e-05	3.21107e-05	3.92884e-05	0	2.88546e-05	1.74174e-05	0	0.000127941	1.99233e-05	0.000182335	7.24795e-05	1.40584e-05	0.00017885	0	2.9596e-05	8.8199e-05	6.13892e-05	3.21182e-05	9.33378e-05	5.15895e-05	3.68368e-05	2.09756e-05	3.0991e-05	0	6.42061e-05	0.000126871	8.5243e-05	0.000123183	0	1.73277e-05	7.33633e-05	0	4.88938e-05	4.00729e-05	0	1.7347e-05	0	0.000125129	1.19303e-05	3.82234e-05	0.000204315	0.000138244	0.000133739	7.01596e-05
Methylophilales;Methylophilaceae;OM43 clade	0.00162374	0.00226057	0.00156425	0.00103574	0.00166611	0.00108684	0.00129246	0.000785768	0.00115472	0.00177456	0.000661859	0.00149405	0.00251083	0.00131494	0.000711108	0.00115967	0.00254457	0.000600424	0.00154596	0.00153899	0.00142882	0.00142218	0.00114823	0.00142879	0.00165086	0.000764364	0.00109073	0.00163633	0.000250415	0.00132693	0.00428825	0.00383594	0.00517369	0.00275997	0.000433193	0.00242099	0.000210283	0.00144237	0.00106193	0.00116002	0.000277551	0.000730292	0.00158118	0.000417561	0.00105751	0.00495929	0.00456204	0.00612225	0.00735896
Micrococcales;Brevibacteriaceae;Brevibacterium	0	0	0	0	0	0	0	0	0	0	0	0	0	0	5.47006e-05	0	0	0	1.31014e-05	0	0	0	0	0	0	0	0	0	0.000313018	0	0	0	0	0	2.59916e-05	0	0	0	0	0	0	0	0	0	0	0	0	0	0
Micrococcales;Microbacteriaceae;Frigoribacterium	0	0	0	0	0	0	2.4083e-05	1.57154e-05	0	0	0	0	0	0	0	1.44959e-05	0	0	0	0	3.52796e-05	0	0	2.15395e-05	0	0	0	0	0	0	0	0	0	0	0	0	0	0	4.00729e-05	0	0	0	0	0	0	0	0	0	0
Micrococcales;Microbacteriaceae;Herbiconiux	0	3.76761e-05	1.23169e-05	7.50537e-06	0	0	0	0	0	0	0	0	0	0	0	0	0	0	0	0	0	0	0	0	0	0	0	0	0	0	0	0	0	0	0	0	0	0	4.00729e-05	0.00650495	0.00377296	0.00276742	3.41262e-05	0	2.54823e-05	0	0	0	0
Micrococcales;Microbacteriaceae;Microbacterium	0	0	0	7.50537e-06	1.267e-05	0	0	0	0	0	0	0	0	0	0	0	0	1.2775e-05	2.62027e-05	9.86534e-05	7.05592e-05	0.000572966	0.000345271	0.000301553	1.03179e-05	0	1.04878e-05	0	0.00699596	0	0.000101497	0	0	0	3.46554e-05	0	0.000254092	7.33407e-05	0	0.00879563	0.00402449	0.00249837	0.00014788	0.00038177	0.00011467	3.09569e-05	2.76488e-05	0.000401216	7.79551e-06
Micrococcales;Micrococcaceae;Arthrobacter	0	1.88381e-05	8.62186e-05	5.25376e-05	1.267e-05	3.13512e-05	8.02768e-06	0	0	0	8.70868e-05	0	1.59926e-05	9.96165e-06	7.29341e-05	0	0	0.000114975	1.31014e-05	9.86534e-06	1.76398e-05	0.000143242	3.21182e-05	5.02588e-05	0	0	3.14634e-05	0	0.000563433	0	2.53743e-05	0	9.85464e-05	0	0	0	1.75236e-05	2.44469e-05	0	0.000734193	0.000589797	0.000230618	7.96278e-05	0.000226676	0.000101929	6.19138e-06	1.38244e-05	2.22898e-05	1.5591e-05
Micromonosporales;Micromonosporaceae;Micromonospora	1.49654e-05	0	0	7.50537e-06	0	0	1.60554e-05	0	0	0	1.74174e-05	1.54026e-05	0	9.96165e-06	1.82335e-05	0	0	0	0	1.97307e-05	1.76398e-05	0	1.60591e-05	0	0	0	1.04878e-05	0	1.56509e-05	0	0	0	0	0	8.66386e-06	0	1.75236e-05	0	0	1.46839e-05	8.67348e-06	1.28121e-05	1.13754e-05	1.19303e-05	0	0	0	0	0
Micromonosporales;Micromonosporaceae;Pilimelia	0	0	0	0	0	0	0	2.3573e-05	0	1.44273e-05	0	0	0	0	0	0	0	1.2775e-05	2.62027e-05	1.97307e-05	3.52796e-05	0	8.02955e-06	7.17983e-06	1.03179e-05	0	0	0	4.69528e-05	0	0	0	0	0	0	0	0	0	0	8.81031e-05	5.20409e-05	0	9.10032e-05	0.000178955	3.82234e-05	0	0	0	0
Myxococcales;Haliangiaceae;Haliangium	0	0	0	0	0	0	0	0	0	0	6.96694e-05	0	0	0	0	0	0	0	0	0	0	0	0	0	0	0	0	0	0	0	0	0	0	0	1.73277e-05	0	8.76178e-06	0	4.00729e-05	2.93677e-05	0	0	0	0	0	0	0	0	0
Nitrosomonadales;Nitrosomonadaceae;Candidatus Branchiomonas	2.2448e-05	0.000565142	0.000406459	0.00253681	0.000519471	0.000104504	2.4083e-05	0	0	0	0	0	0	0.000498082	0	0.000159455	8.43502e-05	0	0	2.9596e-05	0	2.04631e-05	3.21182e-05	0	0	1.84184e-05	2.09756e-05	4.33874e-05	1.56509e-05	0	0	0	0	0.000249288	0	0.00022009	0	0	0	1.46839e-05	0	0	0	0	3.82234e-05	0	0	0	0
Nitrosomonadales;Nitrosomonadaceae;Nitrosomonas	0.00011224	0	3.69508e-05	5.25376e-05	8.23551e-05	1.04504e-05	0	0	0	0	0	0	0	0	0	2.89918e-05	1.40584e-05	0	0	0	0	0	1.60591e-05	1.43597e-05	0	0	0	0	0	5.35051e-06	0	4.26215e-05	0.000640552	0	8.66386e-06	0	0	0	0	0	0	0	0	1.19303e-05	0.000203858	4.33396e-05	2.76488e-05	0.000237757	8.57506e-05
Nitrosomonadales;Nitrosomonadaceae;uncultured	0.000134688	9.41903e-05	7.39016e-05	3.75268e-05	2.534e-05	1.04504e-05	8.02768e-06	7.85768e-06	0	1.44273e-05	3.48347e-05	1.54026e-05	3.19852e-05	3.98466e-05	5.47006e-05	4.34877e-05	0	3.83249e-05	0	9.86534e-06	5.29194e-05	1.02315e-05	0	0	5.15895e-05	4.6046e-05	0	1.23964e-05	0	1.0701e-05	0.000253743	0.000340972	0.000394186	3.56125e-05	1.73277e-05	2.93453e-05	8.76178e-06	4.88938e-05	0	7.34193e-05	0	6.40607e-05	5.6877e-05	1.19303e-05	0.000101929	9.9062e-05	4.14731e-05	0	0
Nitrospirales;Nitrospiraceae;Leptospirillum	0.00011224	0.000169543	0	0	0	0	0.00010436	0.000157154	3.46416e-05	0.000129846	0.000191591	4.62079e-05	0.000287866	6.97315e-05	0.0033732	0.000202943	0.00068886	0.00200567	1.31014e-05	0.000207172	0	0.000235325	0.000224827	0.000215395	1.03179e-05	0	0.000125853	5.57839e-05	0.000391273	2.1402e-05	0.00121796	0.00129285	0.00125647	0.00014245	0.0007191	1.46727e-05	0.000438089	0	0	2.93677e-05	0.000329592	6.40607e-05	0.000102379	0.000250537	5.09645e-05	7.42965e-05	4.14731e-05	1.48598e-05	7.01596e-05
Nitrospirales;Nitrospiraceae;Nitrospira	0	0	0	0	6.33501e-06	0	0	0	0	0	0	0	0	0	7.29341e-05	0	0	7.66499e-05	0	0	0	0	0	0	0	0	0	0	1.56509e-05	0	0	0	0	0	8.66386e-06	0	8.76178e-06	0	0	0	8.67348e-06	0	0	1.19303e-05	0	0	0	0	0
Oceanospirillales;Alcanivoracaceae;Alcanivorax	2.99307e-05	5.65142e-05	3.69508e-05	0.000150107	0	0.000104504	0.000232803	0.000762195	0.000219397	4.32819e-05	0.000609607	1.54026e-05	3.19852e-05	0	5.47006e-05	2.89918e-05	5.62335e-05	0.00012775	0.000131014	0.00044394	3.52796e-05	9.20839e-05	0.000104384	8.6158e-05	0.00247629	0.000681481	0.00165707	0.000886343	0.000719942	1.0701e-05	2.53743e-05	0	0.000271003	0.000516382	0.00233924	0.000821669	0.00445975	0.000880088	0.000601094	0.00234942	0.00543827	0.00112747	0.000966909	0.00176569	7.64468e-05	2.47655e-05	4.14731e-05	7.42992e-06	7.79551e-06
Oceanospirillales;Halomonadaceae;Chromohalobacter	0	0	0	0	1.267e-05	0	0	0	0	0	0	0	0	0	1.82335e-05	1.44959e-05	1.40584e-05	0	0	0.000118384	0	0.000102315	0	0	0	0	0	1.23964e-05	3.13018e-05	0	0	0	0	0	8.66386e-06	0	8.76178e-06	0	0	5.87354e-05	0.000268878	0	1.13754e-05	0.000107373	0	0	1.38244e-05	0	0
Oceanospirillales;Halomonadaceae;Cobetia	1.49654e-05	0.00101726	0.000677432	0.0019514	1.267e-05	0	3.21107e-05	0	0	2.88546e-05	3.48347e-05	0	0	0	0	0	0	0.00012775	2.62027e-05	6.90574e-05	0	0	0	7.17983e-06	1.03179e-05	9.20921e-06	1.04878e-05	6.19821e-06	1.56509e-05	0	0	0	0	0	0.000398538	5.86906e-05	0.00458241	0.000244469	0.000400729	0.00116002	0.000702552	0	0.000329887	0.000262467	0	6.19138e-06	2.76488e-05	5.94393e-05	7.79551e-06
Oceanospirillales;Halomonadaceae;Halomonas	0.000411547	0.00186497	0.00044341	0.00144854	0.00036743	0.000177657	0.00113993	0.002043	0.000404152	0.000620374	0.00215975	0.000800936	7.99629e-05	0.000328734	0.00120341	0.000333406	0.000323343	0.000881474	0.000799182	0.000917476	0.000299877	0.000450188	0.000289064	0.000739523	0.000763524	0.000313113	0.000776096	0.000328505	0.0193758	7.49072e-05	0.000101497	9.94502e-05	0.000172456	0.00101496	0.00520698	0.00212753	0.0280815	0.00163794	0.000500912	0.00471352	0.0111628	0.000486861	0.00098966	0.0110356	0.000522386	0.000290995	0.000331785	0.000215468	0.000187092
Oceanospirillales;Halomonadaceae;Salinicola	2.99307e-05	0	0	7.50537e-06	0	3.13512e-05	8.02768e-06	3.14307e-05	0	0	1.74174e-05	4.62079e-05	1.59926e-05	9.96165e-05	0	1.44959e-05	2.81167e-05	2.555e-05	0	2.9596e-05	0	1.02315e-05	8.8325e-05	7.17983e-06	0	0	1.04878e-05	0	0.00017216	1.0701e-05	2.53743e-05	0	0	0	6.0647e-05	0	0.000210283	4.88938e-05	0	4.40516e-05	0.000164796	0	0.000307136	0.00107373	0.000547868	0.000365291	0.000594448	0.000386356	1.5591e-05
Oceanospirillales;Litoricolaceae;Litoricola	0.00101016	0.00308944	0.00598603	0.00953182	0.000912241	0.0024454	0.00140484	0.00030645	0.00114317	0.000649229	0.000156756	0.000662313	0.000751651	0.000468197	0.000382904	0.00095673	0.000984086	0.000408799	0.000340635	0.00194347	0.000388075	0.00122778	0.00110808	0.000667724	0.000515895	0.0012985	0.000880974	0.00048346	0	0.000540402	0.00101497	0.000824016	0.000911555	0.000551994	8.66386e-06	0.00044018	1.75236e-05	0.000440044	0.000581058	0.000278993	0	0.00194744	0.000853155	7.1582e-05	0.0020131	0.000117636	9.67706e-05	5.20094e-05	2.33865e-05
Oceanospirillales;Oceanospirillaceae;Balneatrix	5.98614e-05	7.53523e-05	9.85355e-05	0.000127591	3.801e-05	8.36033e-05	1.60554e-05	7.85768e-05	0	1.44273e-05	8.70868e-05	4.62079e-05	0.00142334	0	1.82335e-05	7.24795e-05	2.81167e-05	3.83249e-05	7.86081e-05	1.97307e-05	5.29194e-05	0	3.21182e-05	0	6.19074e-05	1.84184e-05	4.19511e-05	8.05767e-05	0.000187811	5.88556e-05	0.000101497	0.000184693	0.000517369	0.000338319	0.000285907	0.00071896	5.25707e-05	0.000220022	0.000140255	0.000205574	0.000208163	1.28121e-05	0.000113754	0.00036984	7.64468e-05	0.00256942	0.00367728	0.00823978	0.0104538
Oceanospirillales;Oceanospirillaceae;Marinobacterium	0.000329238	0.00067817	0.000270973	0.000165118	0.00029141	0.000198558	5.61938e-05	7.85768e-06	0.000115472	0.000100991	0	0.000123221	0.000127941	2.98849e-05	1.82335e-05	0.000144959	0.000393634	0.0001533	1.31014e-05	3.94614e-05	1.76398e-05	2.04631e-05	6.42364e-05	3.58992e-05	1.03179e-05	2.76276e-05	1.04878e-05	5.57839e-05	0	6.95567e-05	0.000253743	0.000468837	0.00271003	0.000676638	1.73277e-05	0.000660269	3.50471e-05	2.44469e-05	0.000180328	2.93677e-05	0	3.84364e-05	9.10032e-05	2.38607e-05	6.37056e-05	0.00378912	0.00400907	0.0122742	0.0101186
Oceanospirillales;Oceanospirillaceae;Marinomonas	2.2448e-05	5.65142e-05	2.46339e-05	1.50107e-05	1.267e-05	1.04504e-05	2.4083e-05	1.57154e-05	2.30944e-05	4.32819e-05	0	3.08052e-05	6.39703e-05	6.97315e-05	0.000328204	0.000652316	1.40584e-05	0.00297657	6.55068e-05	8.8788e-05	0	1.02315e-05	2.40886e-05	2.87193e-05	2.06358e-05	0	2.09756e-05	1.23964e-05	1.56509e-05	5.35051e-06	0	1.42072e-05	0	0	1.73277e-05	0	0.000254092	4.88938e-05	0	0	3.46939e-05	1.28121e-05	0	1.19303e-05	0	6.19138e-06	0	7.42992e-06	7.79551e-06
Oceanospirillales;Oceanospirillaceae;Marinospirillum	0	0	1.23169e-05	0	0	0	0	7.85768e-06	0	1.44273e-05	0	0	0	0	0	0	0	0	0	0	0	0	2.40886e-05	7.17983e-06	0	0	0	1.23964e-05	0	0	0	0	0	0	0	0	0	0	2.00365e-05	0	0	1.28121e-05	0	0	0	0	0	0	0
Oceanospirillales;Oceanospirillaceae;Neptunomonas	2.99307e-05	7.53523e-05	3.69508e-05	5.25376e-05	3.1675e-05	0	3.21107e-05	0.000298592	3.46416e-05	2.88546e-05	0.000191591	6.16105e-05	0	6.97315e-05	0	0	0	7.66499e-05	0	0	1.76398e-05	0	0	0	0	0	1.04878e-05	6.81803e-05	0	1.0701e-05	0.00017762	8.5243e-05	0.000295639	0	0.000199269	4.4018e-05	4.38089e-05	4.88938e-05	4.00729e-05	0	8.67348e-06	0	0.000170631	1.19303e-05	0	0	0	0	0
Oceanospirillales;Oceanospirillaceae;Oceanobacter	0.00231215	0.00399367	0.00123169	0.00114832	0.00165977	0.00475494	0.000666297	0.000251446	0.000715927	0.001587	0.00358798	0.00190993	0.000607718	0.00148429	0.00171395	0.000507357	0.000745094	0.00175017	0.00322293	0.00228876	0.000211678	0.00026602	0.000578128	0.000344632	0.00148578	0.00182342	0.000692194	0.000799569	0.000203462	0.00113966	0.00248668	0.00150596	9.85464e-05	0.00286681	0.00691376	0.00291986	0.0951179	0.00950984	0.00154281	0.00305424	0.00333062	0.00188338	0.000602896	0.000644238	0.000828173	9.28706e-05	8.29463e-05	1.48598e-05	7.79551e-06
Oceanospirillales;Oceanospirillaceae;Oleispira	0	1.88381e-05	0	0	0	0.000177657	8.02768e-06	0	0	0	0.000104504	1.54026e-05	0	1.99233e-05	3.64671e-05	0	0	2.555e-05	7.86081e-05	2.9596e-05	0	0	0	0	0	0	0	0	4.69528e-05	0	0	0	0	0	0.000138622	0	0.00292644	0	0	4.40516e-05	1.7347e-05	0	0	0	0	0.000513884	0.000373258	0	0
Oceanospirillales;Oceanospirillaceae;Pseudospirillum	0.0050957	0.00250546	0.00503763	0.00189135	0.00226793	0.0013899	0.00179017	0.0105529	0.00108544	0.0017457	0.00148048	0.0023566	0.00142334	0.0016636	0.00136752	0.00165253	0.00238992	0.000983674	0.00179489	0.00115424	0.00370436	0.000890144	0.00120443	0.000825681	0.00250725	0.000239439	0.00213951	0.00477262	0.0016903	0.00372396	0.00309566	0.00340972	0.00342449	0.00163818	0.00278976	0.00132054	0.000692181	0.00273805	0.00715302	0.00873689	0.00130102	0.00144777	0.00546019	0.00171797	0.00105751	0.000402439	0.000331785	0.000356636	0.00112255
Oceanospirillales;Oceanospirillaceae;uncultured	1.49654e-05	0	0	0	0	0.000198558	8.02768e-06	0	0	0	0.000209008	0.000107818	1.59926e-05	6.97315e-05	0.000145868	1.44959e-05	0	0.000242725	0.000694372	0.000236768	0	0	1.60591e-05	0	3.09537e-05	0	0	0	6.26037e-05	0	0	0	0	5.34188e-05	0.000303235	4.4018e-05	0.00402166	0.00039115	8.01459e-05	0.000264309	0.000433674	8.96849e-05	0	0.000167025	0	1.23828e-05	0	0	0
Oceanospirillales;Oleiphilaceae;Oleiphilus	7.48268e-06	0	0	0	0	0	8.02768e-06	3.14307e-05	0	0	8.70868e-05	0	0	0	1.82335e-05	1.44959e-05	0	0	0	9.86534e-06	1.76398e-05	0	0	0	1.03179e-05	9.20921e-06	2.09756e-05	6.19821e-06	0	0	0	0	0	1.78063e-05	0	0	0.000140189	0	0	7.34193e-05	5.20409e-05	7.68728e-05	1.13754e-05	0	0	3.09569e-05	0	1.48598e-05	0
Order II Incertae Sedis;Rhodothermaceae;Rubricoccus	0	0	0	0	0	0	0	0	0	0	0	0	0	0	0	0	0	0	0	0	0	0	0	0	0	0	0	0	0.00017216	0	0	0	0	0	4.33193e-05	0	3.50471e-05	0	0	7.34193e-05	9.54083e-05	0	7.96278e-05	0.000178955	1.27411e-05	0	0	0	0
Order III Incertae Sedis;Family Incertae Sedis;Balneola	0.000740785	0.000866551	0.00330094	0.00291959	0.00169778	0.00616574	4.81661e-05	2.3573e-05	0.000150114	4.32819e-05	0	4.62079e-05	0.000351837	0.000149425	0.000109401	0.000463869	0.000196817	7.66499e-05	0.000117912	0.000512998	7.05592e-05	0.000450188	0.000208768	0.000251294	7.22253e-05	7.36736e-05	0.000335609	2.47928e-05	0	8.02577e-05	0.000101497	2.84143e-05	0.000394186	7.12251e-05	0	5.86906e-05	0	0	6.01094e-05	4.40516e-05	8.67348e-06	0.000128121	7.96278e-05	9.54426e-05	0.00011467	2.47655e-05	1.38244e-05	8.17291e-05	1.5591e-05
Order Incertae Sedis;Family Incertae Sedis;Arenicella	6.73441e-05	0.000113028	6.15847e-05	9.00644e-05	8.86901e-05	0	6.42214e-05	0.0002043	4.61888e-05	0	0.000731529	7.70131e-05	0	0.000129501	0.00142222	7.24795e-05	4.21751e-05	0.000881474	5.24054e-05	0	5.29194e-05	0	0	0	3.09537e-05	3.68368e-05	1.04878e-05	0.000185946	0.00139293	8.56082e-05	0.000583608	0.00075298	0.000665188	0.00195869	0.00269446	0.00269977	0.000692181	0.0019802	4.00729e-05	4.40516e-05	0.0014051	0.000128121	0.000443641	0.00159866	7.64468e-05	0.0127666	0.0147921	0.00808375	0.0078033
Order Incertae Sedis;Family Incertae Sedis;Candidatus Nitrosoarchaeum	1.49654e-05	5.65142e-05	1.23169e-05	0	0	0	0	7.85768e-06	0	0	3.48347e-05	0	0	0	7.29341e-05	0	0	0	0	0	0	0	0	0	0	0	0	0	0.00034432	0	0.000101497	4.26215e-05	9.85464e-05	0	0.000459185	2.93453e-05	0.000131427	2.44469e-05	0	0	0.000433674	0	1.13754e-05	0.000334049	0	0	0	0	0
Order Incertae Sedis;Family Incertae Sedis;Candidatus Nitrosopumilus	0.000216998	0.000602818	0.000197071	7.50537e-06	0	0	8.02768e-06	0.000620757	0	0.000115418	0.00113213	3.08052e-05	0	9.96165e-06	9.11677e-05	0	0	0	2.62027e-05	0	1.76398e-05	0	0	0	0	0	0	2.47928e-05	0.000939055	5.35051e-06	0.00147171	0.00173327	0.00133038	5.34188e-05	0.00211398	8.80359e-05	0.00101637	0	0	7.34193e-05	0.000954083	0	0.000386764	0.000835123	0	0	0	0	4.6773e-05
Order Incertae Sedis;Family Incertae Sedis;Candidatus Thiobios	0	0	0	0	0	0	0	7.85768e-06	0	0	0	0	0	0	0	0	0	0	0	9.86534e-06	0	0	0	0	0	0	0	0	0	5.35051e-06	0	0	0	0	0	0	0	0	0	0	0	0	0	0	0	0	0	0	0
Order Incertae Sedis;Family Incertae Sedis;Marinicella	0.0112988	0.0206465	0.0142876	0.00972695	0.0112383	0.00645836	0.00972152	0.00500534	0.0141569	0.00884394	0.00283903	0.00631508	0.0111308	0.00797928	3.64671e-05	0.0142205	0.00714165	2.555e-05	0.00921025	0.00709318	0.00548598	0.0120016	0.00951502	0.00521256	0.00448828	0.00208128	0.00928169	0.00737587	0.000704291	0.00858757	0.00862725	0.00954722	0.00950973	0.00550214	0.00136023	0.00355078	0.000481898	0.00726073	0.00679236	0.00450794	0.000641837	0.00973722	0.00565357	0.00101408	0.00800143	0.00210507	0.00143774	0.000104019	0.00171501
Parvularculales;Parvularculaceae;Parvularcula	0	0	0	0	0	0	0	0	0	0	0	0	1.59926e-05	9.96165e-06	0	0	0	0	3.93041e-05	0	8.8199e-05	0	8.02955e-05	7.89782e-05	0.000113497	0.000101301	0.000104878	5.57839e-05	1.56509e-05	1.60515e-05	0	4.26215e-05	0	0	0	0	0	0	4.00729e-05	0	8.67348e-06	2.56243e-05	0	2.38607e-05	0	6.19138e-06	0	0	0
Phycisphaerales;Phycisphaeraceae;CL500-3	7.48268e-06	0	0	7.50537e-06	0	0	8.02768e-06	6.28615e-05	0	0	0.000278678	3.08052e-05	0	2.98849e-05	0	0	2.81167e-05	0	5.24054e-05	0	1.76398e-05	1.02315e-05	4.81773e-05	2.15395e-05	0.000134133	4.6046e-05	7.34145e-05	4.95856e-05	3.13018e-05	2.1402e-05	0.000126871	0.000142072	0.000763735	0.000124644	0.000181941	4.4018e-05	4.38089e-05	0.000171128	4.00729e-05	1.46839e-05	6.07143e-05	3.84364e-05	7.96278e-05	0	1.27411e-05	4.33396e-05	1.38244e-05	0	0
Phycisphaerales;Phycisphaeraceae;FS140-16B-02 marine group	2.2448e-05	1.88381e-05	0	0	1.267e-05	0	0.000112388	0.00105293	2.30944e-05	2.88546e-05	0.00148048	7.70131e-05	0	0.000109578	0.00030997	0	7.02919e-05	0.000344924	0.000235824	0	0.000440995	3.06946e-05	3.21182e-05	0	0.000536531	0.00011972	0.00018878	0.00079337	0.000297368	0.000251474	0.000431363	0.000340972	2.46366e-05	0.00042735	0.000823067	0.000190744	0.000166474	0.000122234	0.000380693	0.000205574	0.000130102	0	0.000602896	0.000131234	1.27411e-05	0	1.38244e-05	0	0
Phycisphaerales;Phycisphaeraceae;JL-ETNP-F27	0.00011224	0	0	0	1.267e-05	0	3.21107e-05	0.00077791	2.30944e-05	0	0.000487686	3.08052e-05	0	0.000139463	0.00165925	0	4.21751e-05	0.00145635	3.93041e-05	0	0.00082907	0	0	0	0.000237312	0	7.34145e-05	4.95856e-05	0.000907753	5.35051e-06	2.53743e-05	7.10358e-05	2.46366e-05	1.78063e-05	0.00119561	7.33633e-05	0.000429327	9.77876e-05	6.01094e-05	4.40516e-05	0.000537756	0	9.10032e-05	0.000560725	0	0	0	0	0
Phycisphaerales;Phycisphaeraceae;SM1A02	0	0	0	0	0	0	1.60554e-05	0	0	0	3.48347e-05	0	0	0	0	0	1.40584e-05	0	1.31014e-05	1.97307e-05	0	0	8.02955e-06	7.17983e-06	4.12716e-05	9.20921e-06	2.09756e-05	1.23964e-05	0	1.0701e-05	0	0	0	0	0	0	0	0	0	1.46839e-05	8.67348e-06	1.28121e-05	0	2.38607e-05	6.37056e-05	0	0	0	0
Phycisphaerales;Phycisphaeraceae;Urania-1B-19 marine sediment group	2.2448e-05	0	0	3.00215e-05	6.33501e-06	4.18017e-05	0.000168581	2.3573e-05	2.30944e-05	4.32819e-05	5.22521e-05	3.08052e-05	4.79777e-05	9.96165e-06	0	1.44959e-05	2.81167e-05	0	1.31014e-05	0.000118384	1.76398e-05	0.000173936	7.22659e-05	9.33378e-05	5.15895e-05	9.20921e-06	0.000199268	0.000247928	0	8.56082e-05	7.61228e-05	1.42072e-05	4.92732e-05	0	0	0	1.75236e-05	0.000415597	0.000120219	7.34193e-05	3.46939e-05	0.000345928	7.96278e-05	4.77213e-05	5.09645e-05	0	1.38244e-05	0	0
Planctomycetales;Planctomycetaceae;Blastopirellula	7.48268e-06	0	0	7.50537e-06	0	0	4.81661e-05	0.00023573	0	0	0.00168948	0.000107818	1.59926e-05	9.96165e-06	0	0	1.40584e-05	0.000140525	1.31014e-05	0	0	0	0	1.43597e-05	2.06358e-05	0	6.29267e-05	4.33874e-05	0.000187811	2.67526e-05	2.53743e-05	5.68287e-05	0.000221729	0	0.00026858	7.33633e-05	1.75236e-05	9.77876e-05	2.00365e-05	0.000396464	0.000130102	2.56243e-05	0.000261634	0.000119303	1.27411e-05	2.47655e-05	6.91219e-05	0	0
Planctomycetales;Planctomycetaceae;Pir4 lineage	0	0	0	0	0	0	0	8.64345e-05	0	0	0.000243843	0	0	0	0	0	0	0	0	0	0	0	0	0	0	0	0	6.19821e-06	6.26037e-05	0	0	0	0	0	4.33193e-05	0	2.62854e-05	0	0	4.40516e-05	0.000104082	0	0.000102379	4.77213e-05	0	0	0	0	0
Planctomycetales;Planctomycetaceae;Planctomyces	0.000433995	0.00067817	0.000147803	4.50322e-05	0.00039277	0.000323963	0.000369273	0.00098221	0.000554266	0.000577092	0.00365764	0.000446676	0.000255881	0.000328734	0.000364671	0.000478365	0.000646685	0.0003066	0.000641966	0.000542594	0.000546834	0.000685513	0.000313152	0.00041643	0.000423034	0.000276276	0.000524389	0.000427676	0.000798197	0.000321031	0.000279117	0.000298351	0.000271003	8.90313e-05	0.00202734	5.86906e-05	0.00049066	0.000220022	0.000180328	0.000220258	0.00109286	0.000166558	0.0013423	0.00143164	0.000127411	0	0	2.97197e-05	0
Planctomycetales;Planctomycetaceae;Rhodopirellula	0.000321755	0.00058398	0.000270973	0.000217656	5.06801e-05	2.09008e-05	0.000264913	0.0023023	0.000277133	0.000144273	0.000766364	0.000154026	3.19852e-05	0.000159386	0.000109401	0.000144959	0.000126525	5.10999e-05	0.000104811	0.000246633	0.000105839	0.000214862	0.000264975	0.000201035	0.000299219	0.000303904	0.00047195	0.000514451	0.000297368	0.000401288	0.000329866	0.00055408	0.000813008	0.000195869	0.000649789	0.000425507	0.00024533	0.000415597	0.000240438	0.004552	0.000320919	5.12485e-05	0.00338987	0.000441422	0.000420457	0	0	0	0
Planctomycetales;Planctomycetaceae;uncultured	0.000366651	0.0034662	0.00184754	0.000975698	0.0016281	0.000125405	0.000136471	0.000911491	0.000103925	0.000302973	0.000731529	0.000369663	9.59555e-05	0.000378543	0.000328204	0.000289918	0.00286791	0.000574874	0.000275128	9.86534e-05	0.000476274	0.000143242	6.42364e-05	0	0.000226994	0.00034995	0.000765608	0.00024173	0.00123642	0.000224722	0.000482111	0.000269936	0.00310421	0.000890313	0.00115229	0.000792323	0.000516945	0.000831194	0.000180328	0.00083698	0.000754593	0	0.00126267	0.000858984	0.000407716	1.85741e-05	5.52975e-05	0	0
Propionibacteriales;Nocardioidaceae;Nocardioides	0	0	0	0	0	0	0	0	0	0	0	0	0	0	0	0	0	0	0	0	0	3.06946e-05	0	3.58992e-05	0	0	0	0	1.56509e-05	0	0	0	0	0	8.66386e-06	0	0	0	0	0	0.000138776	0	0	2.38607e-05	0	0	0	0	0
Pseudomonadales;Moraxellaceae;Acinetobacter	0.000216998	0.000320247	0.000529628	0.00051787	0.000449786	0.000449368	0.000168581	0.000314307	0.000103925	0.000144273	0.000156756	0.000184831	0.000223896	0.000577776	0.000127635	8.69754e-05	0.000154642	0.00017885	0.000524054	0.000779362	0.000440995	0.000736671	0.000987634	0.000689264	0.000226994	0.000303904	0.000262195	0.000142559	3.13018e-05	0.000187268	5.07485e-05	0.000170486	2.46366e-05	0.000747863	0.000545823	0.000748305	0.00238321	0.000244469	0.000260474	0.00162991	0.0049699	0.000307491	0.000534644	0.000632307	0.000471422	0.00017955	0.000152068	0	1.5591e-05
Pseudomonadales;Moraxellaceae;Psychrobacter	0.000636028	0.000847713	0.000381825	0.000337741	0.000506801	0.000114955	0.000144498	0.000180727	0.000138567	0.000115418	0.00026126	0.00029265	9.59555e-05	0.000219156	7.29341e-05	7.24795e-05	7.02919e-05	7.66499e-05	0.000262027	2.9596e-05	0.000229317	4.09262e-05	7.22659e-05	7.89782e-05	0.000278583	0.000626226	4.19511e-05	0.000198343	0.000422575	0.000181917	0.000482111	0.000909259	0.000418822	0.000587607	0.000138622	0.000469525	0.000622087	0.000513385	0.000480875	0.000205574	0.000451021	0.000320303	0.00530094	0.000548795	0.00324899	0.000111445	0.000165893	2.22898e-05	8.57506e-05
Pseudomonadales;Pseudomonadaceae;Pseudomonas	0.00106254	0.00135634	0.000948404	0.00120836	0.00138103	0.00178702	0.000618131	0.000534322	0.000635097	0.000649229	0.000418017	0.000754729	0.0004318	0.00165363	0.000291737	0.000333406	0.000927852	0.000715399	0.00134944	0.0022493	0.000793791	0.00269089	0.00229645	0.00106262	0.00110401	0.00117878	0.000555853	0.000464865	0.000187811	0.000604608	0.000989597	0.00085243	0.00142892	0.00275997	0.00172411	0.00255304	0.00938387	0.00149126	0.00150273	0.0108807	0.0311378	0.0022165	0.00172906	0.00332856	0.00103203	0.0023713	0.00282017	0.00335832	0.00207361
Pseudomonadales;Pseudomonadaceae;uncultured	0.000276859	9.41903e-05	0.000184754	8.2559e-05	0.000437116	0.000303062	8.02768e-06	9.42922e-05	1.15472e-05	2.88546e-05	0	0	9.59555e-05	0.000259003	1.82335e-05	0.000101471	7.02919e-05	0.00017885	0.00028823	0.00014798	8.8199e-05	0.00013301	0.000497832	0.000114877	9.2861e-05	1.84184e-05	2.09756e-05	4.33874e-05	0	2.1402e-05	0.000152246	0.000113657	0.000295639	0.000462963	0.000320563	0.000308126	0.00113027	4.88938e-05	0.000220401	0.000602038	0.00198623	5.12485e-05	0.000477767	0.000274398	0.000267564	0.000365291	0.000207366	0.000111449	4.6773e-05
Puniceicoccales;Puniceicoccaceae;Cerasicoccus	7.48268e-06	7.53523e-05	0	4.50322e-05	0	0	0	0	0	0	0	0	0	0	7.29341e-05	0	0	6.38749e-05	0	0	0	0	0	0	1.03179e-05	0	0	0	0.000109556	5.35051e-06	0	0	0.000246366	0	6.93109e-05	0	5.25707e-05	0	0	0	0.000138776	0	0	0.000167025	0	0	0	0	0
Puniceicoccales;Puniceicoccaceae;Coraliomargarita	0.000216998	0.000828875	0.000849869	0.00245425	0.00016471	0.00834988	6.42214e-05	0	4.61888e-05	7.21365e-05	1.74174e-05	7.70131e-05	0.00092757	0	0	0.000202943	0.000140584	0	1.31014e-05	0.000118384	0	5.11577e-05	6.42364e-05	7.17983e-05	0	9.20921e-06	1.04878e-05	0.000123964	0	9.63092e-05	0	0	7.39098e-05	0	0	0	0	2.44469e-05	0	0	1.7347e-05	0.000256243	0	3.5791e-05	0.000178376	0	0	0	0
Puniceicoccales;Puniceicoccaceae;Lentimonas	3.74134e-05	5.65142e-05	0.000135486	0.00030772	6.96851e-05	0.000219459	2.4083e-05	0	2.30944e-05	1.44273e-05	0	0	1.59926e-05	0	0	1.44959e-05	7.02919e-05	0	0	1.97307e-05	0	8.18523e-05	0	4.3079e-05	0	0	2.09756e-05	3.71892e-05	0	5.35051e-06	0	0	0.000295639	5.34188e-05	0	0	0	0	0	1.46839e-05	2.60204e-05	0.000102497	0	0	2.54823e-05	6.19138e-06	1.38244e-05	4.45795e-05	0
Puniceicoccales;Puniceicoccaceae;marine group	0.00128702	0.00177078	0.00216778	0.00484847	0.0017738	0.00492214	0.0008991	0.000149296	0.000588908	0.000245264	8.70868e-05	0.000415871	0.000271874	2.98849e-05	9.11677e-05	0.000202943	0.00147613	3.83249e-05	1.31014e-05	0.000493267	0	0.000890144	0.000827044	0.000560027	0	0.000101301	0.00155219	0.000111568	0	3.74536e-05	0.000507485	0.00105133	0.0040404	7.12251e-05	4.33193e-05	0.000176072	0	0.000146681	6.01094e-05	0.000146839	8.67348e-06	0.000499673	0.000284385	9.54426e-05	0.00067528	0.00022289	0.000179717	4.45795e-05	1.5591e-05
Puniceicoccales;Puniceicoccaceae;Pelagicoccus	5.23787e-05	0.000169543	0	7.50537e-06	0	0	3.21107e-05	0.000832914	0	1.44273e-05	0	4.62079e-05	0	2.98849e-05	0	5.79836e-05	9.84086e-05	0	1.31014e-05	9.86534e-06	1.76398e-05	1.02315e-05	0	0	0	0.000819619	0.000723657	0.000154955	0	0.000128412	0	4.26215e-05	0.000443459	0	0	0	0	0	0	0.00180611	0	0.000102497	0	0	2.54823e-05	0	0	0	0
Puniceicoccales;Puniceicoccaceae;uncultured	2.2448e-05	3.76761e-05	6.15847e-05	0.000165118	5.06801e-05	0.00075243	8.02768e-06	0	0	0	1.74174e-05	0	3.19852e-05	0	0	0	0	0	0	0	0	1.02315e-05	1.60591e-05	7.17983e-06	0	0	3.14634e-05	0	0	0	0	1.42072e-05	2.46366e-05	0	0	0	0	0	0	2.93677e-05	0	0	0	0	2.54823e-05	6.19138e-06	0	0	0
Rhizobiales;Aurantimonadaceae;Aurantimonas	0	1.88381e-05	1.23169e-05	4.50322e-05	2.534e-05	1.04504e-05	0	0	0	0	0	0	1.59926e-05	9.96165e-06	1.82335e-05	0	0	0	1.31014e-05	0	0	0	2.40886e-05	7.17983e-06	2.06358e-05	0	0	0	0.000219113	0	0	0	0	3.56125e-05	8.66386e-05	7.33633e-05	0.000183997	2.44469e-05	0	0.000293677	0.000303572	0	6.82524e-05	0.000250537	0	1.23828e-05	4.14731e-05	2.97197e-05	1.5591e-05
Rhizobiales;Aurantimonadaceae;Fulvimarina	0	0	0	0	0	0	0	0	0	0	0	0	0	0	0	0	0	0	0	0	0	0	0	0	0	0	0	0	4.69528e-05	0	0	0	0	0	0	0	0	0	0	7.34193e-05	2.60204e-05	0	4.55016e-05	0.000262467	0	0	0	0	0
Rhizobiales;Aurantimonadaceae;Martelella	0	0	0	7.50537e-06	0	1.04504e-05	0	4.71461e-05	0	0	0	0	0	0	0	0	0	1.2775e-05	0	3.94614e-05	0	3.06946e-05	1.60591e-05	0	0	0	5.24389e-05	0.000446271	0.000313018	1.0701e-05	0	0	0	3.56125e-05	0	2.93453e-05	0	2.44469e-05	0.000540985	0.000587354	0.00117092	0.000499673	9.10032e-05	9.54426e-05	6.37056e-05	0	4.14731e-05	0.000104019	7.79551e-06
Rhizobiales;Bartonellaceae;Bartonella	0	1.88381e-05	0	0	0	1.04504e-05	0	0	0	0	1.74174e-05	0	0	9.96165e-06	0	0	0	0	0	0	0	0	0	0	0	0	0	6.19821e-06	0	0	0	0	0	0	0	0	0	0	0	1.46839e-05	0	0	0	0	0	0	0	0	0
Rhizobiales;Brucellaceae;Ochrobactrum	0	0	0	0	0	0	8.02768e-06	0	0	0	0	0	0	0	0	0	0	0	0	0	0	0	0	0	0	0	0	2.47928e-05	0	0	0	0	0	0	0	1.46727e-05	0	0	2.00365e-05	2.93677e-05	0.000104082	0	0	0	1.27411e-05	6.19138e-06	0	0	0
Rhizobiales;Family Incertae Sedis;Nordella	7.48268e-06	0	0	0	0	0	0	7.85768e-06	0	0	0	1.54026e-05	0	1.99233e-05	0	0	0	0	1.31014e-05	0	1.76398e-05	0	0	0	3.09537e-05	1.84184e-05	0	6.19821e-06	0	0	0	0	0	0	0	0	0	0	0	1.46839e-05	0	0	0	0	0	0	0	0	0
Rhizobiales;Hyphomicrobiaceae;Devosia	1.49654e-05	1.88381e-05	1.23169e-05	0	1.267e-05	0	0	0	0	0	0	0	0	0	0	0	0	0	0	0	0	0	0	7.17983e-06	1.03179e-05	0	0	0	0	0	0	1.42072e-05	0	0	8.66386e-06	0	0	0	0	0	0	1.28121e-05	0	0	0	0	0	0	0
Rhizobiales;Hyphomicrobiaceae;Filomicrobium	0	0	0	0	0	0	8.02768e-06	0	0	0	0	0	0	0	0	0	0	0	0	0	0	0	0	0	0	0	0	0	1.56509e-05	0	0	0	0	0	0	0	0	0	0	1.46839e-05	8.67348e-06	0	0	2.38607e-05	0	6.19138e-06	1.38244e-05	0	0
Rhizobiales;Hyphomicrobiaceae;Pelagibacterium	1.49654e-05	0	0	0	0	1.04504e-05	0.000361246	0.000141438	0.000392605	0	1.74174e-05	6.16105e-05	0	6.97315e-05	0	0.00024643	9.84086e-05	0	7.86081e-05	0.000394614	8.8199e-05	0.000255788	0.000546009	0.000387711	0.00019604	0.000534134	0.000199268	0.000136361	0	0.000240773	0	0	0	1.78063e-05	0	1.46727e-05	0	7.33407e-05	2.00365e-05	0.00019089	0	0.000166558	0.000125129	0	0.000178376	0	1.38244e-05	0	0
Rhizobiales;Methylobacteriaceae;Methylobacterium	0	0	0	7.50537e-06	0	1.04504e-05	2.4083e-05	4.71461e-05	0	0	0	0	0	0	0	0	0	0	0	9.86534e-06	0	1.02315e-05	1.60591e-05	0	0	0	0	6.19821e-06	0	1.0701e-05	0	0	0	0	0	0	0	0	4.00729e-05	7.34193e-05	0	5.12485e-05	0	0	1.27411e-05	0	0	0	0
Rhizobiales;Phyllobacteriaceae;Ahrensia	1.49654e-05	1.88381e-05	1.23169e-05	0	6.33501e-06	1.04504e-05	2.4083e-05	3.92884e-05	1.15472e-05	0	1.74174e-05	9.24157e-05	1.59926e-05	1.99233e-05	0	4.34877e-05	2.81167e-05	1.2775e-05	5.24054e-05	1.97307e-05	0.000123479	0	4.01477e-05	1.43597e-05	5.15895e-05	9.20921e-06	2.09756e-05	5.57839e-05	3.13018e-05	9.09587e-05	0	1.42072e-05	0	1.78063e-05	8.66386e-06	1.46727e-05	8.76178e-06	2.44469e-05	8.01459e-05	7.34193e-05	1.7347e-05	0	0	2.38607e-05	6.37056e-05	0	1.38244e-05	1.48598e-05	0
Rhizobiales;Phyllobacteriaceae;Hoeflea	0	0	0	0	0	0	0	0	0	0	0	0	0	0	0	0	0	0	0	0	0	0	0	0	0	0	0	0	0	0	0	0	0	1.78063e-05	8.66386e-06	0	2.62854e-05	0	2.00365e-05	0.0004552	0.000754593	0	0	1.19303e-05	0	0	0	0	0
Rhizobiales;Phyllobacteriaceae;Mesorhizobium	3.74134e-05	0	3.69508e-05	0	0	0	0	1.57154e-05	1.15472e-05	0	1.74174e-05	4.62079e-05	0	0	0	0	1.40584e-05	1.2775e-05	1.31014e-05	9.86534e-06	0	0	1.60591e-05	7.17983e-06	0	0	0	0	1.56509e-05	5.35051e-06	0	1.42072e-05	4.92732e-05	0	2.59916e-05	0	0	0	4.00729e-05	7.34193e-05	9.54083e-05	1.28121e-05	0	0	0	0	0	0	0
Rhizobiales;Phyllobacteriaceae;Nitratireductor	7.48268e-06	0	3.69508e-05	2.25161e-05	0	3.13512e-05	8.02768e-06	1.57154e-05	1.15472e-05	0	3.48347e-05	1.54026e-05	1.59926e-05	9.96165e-06	0	0	2.81167e-05	0	5.24054e-05	0.000118384	1.76398e-05	4.09262e-05	3.21182e-05	2.87193e-05	6.19074e-05	0.000165766	3.14634e-05	0	0.000109556	5.35051e-06	5.07485e-05	0	0	1.78063e-05	8.66386e-06	0	0	0	6.01094e-05	4.40516e-05	8.67348e-06	1.28121e-05	3.41262e-05	3.5791e-05	0.000127411	0	0	7.42992e-06	0
Rhizobiales;Phyllobacteriaceae;Phyllobacterium	0.000830577	0.000263733	0.000123169	0.000127591	0	0	0.000160554	0.000141438	1.15472e-05	0	0.000818616	0.000338858	4.79777e-05	1.99233e-05	0	0	1.40584e-05	0	2.62027e-05	0.000749766	3.52796e-05	0.000102315	3.21182e-05	3.58992e-05	3.09537e-05	1.84184e-05	0	0	0.000250415	1.0701e-05	0	0	0.00014782	0	0.000311899	0.000102709	0.000315424	2.44469e-05	0.000280511	0.000631406	0.000442347	0.000230618	0.000329887	0.000155094	0	6.19138e-06	0	0	7.79551e-06
Rhizobiales;Phyllobacteriaceae;uncultured	0	0	1.23169e-05	7.50537e-06	0	1.04504e-05	1.60554e-05	0	1.15472e-05	0	5.22521e-05	1.54026e-05	0	1.99233e-05	0	0	1.40584e-05	1.2775e-05	1.31014e-05	1.97307e-05	0	0	8.02955e-06	7.17983e-06	3.09537e-05	1.84184e-05	1.04878e-05	1.23964e-05	1.56509e-05	1.60515e-05	2.53743e-05	2.84143e-05	0	7.12251e-05	0	2.93453e-05	0	2.44469e-05	0	0	0	0	2.27508e-05	0	0	0	1.38244e-05	7.42992e-06	0
Rhizobiales;Rhizobiaceae;Ensifer	7.48268e-06	0	0	0	0	0	0	7.85768e-06	0	1.44273e-05	0	0	0	0	0	0	0	0	0	9.86534e-06	0	0	0	1.43597e-05	0	0	0	0	0	0	0	0	0	0	0	0	0	0	0	4.40516e-05	0	0	0	0	0	0	0	0	0
Rhizobiales;Rhizobiaceae;Rhizobium	0	0	0	0	0	0	0	1.57154e-05	0	0	0.000121921	0	0	9.96165e-06	3.64671e-05	0	0	6.38749e-05	2.62027e-05	3.94614e-05	3.52796e-05	2.04631e-05	8.02955e-06	0	2.06358e-05	1.84184e-05	1.04878e-05	0	6.26037e-05	0	0	0	0	0	8.66386e-06	0	8.76178e-06	0	2.00365e-05	0.000102787	0.000164796	8.96849e-05	5.6877e-05	0.000131234	3.82234e-05	0	0	7.42992e-06	0
Rhizobiales;Rhodobiaceae;Anderseniella	2.2448e-05	1.88381e-05	0	0	0	1.04504e-05	0.000120415	4.71461e-05	3.46416e-05	0.000735793	0	0.000508287	0.000783636	0.00084674	0	0.000753787	0.000702919	0	2.62027e-05	4.93267e-05	0	0	3.21182e-05	7.17983e-06	9.2861e-05	0	8.39023e-05	0.000353298	0	0.00031568	5.07485e-05	7.10358e-05	0	0.00014245	0	0.000102709	8.76178e-06	2.44469e-05	0.000320583	2.93677e-05	1.7347e-05	0.000102497	0.000227508	1.19303e-05	0.000140152	0	0	7.42992e-06	0
Rhizobiales;Rhodobiaceae;Parvibaculum	7.48268e-06	0	0	0	0	0	0	2.3573e-05	0	0	1.74174e-05	0	0	0	0	0	0	2.555e-05	2.62027e-05	7.89227e-05	5.29194e-05	5.11577e-05	4.81773e-05	0	0	0	0	0	0	0	0	0	4.92732e-05	0	4.33193e-05	0	1.75236e-05	0	0	0.000132155	0.000130102	6.40607e-05	1.13754e-05	2.38607e-05	0	0	0	0	0
Rhizobiales;Rhodobiaceae;Rhodobium	2.99307e-05	0.000150705	1.23169e-05	0.000322731	0	1.04504e-05	1.60554e-05	7.85768e-06	0	1.44273e-05	0	1.54026e-05	0.000639703	2.98849e-05	0	0.000333406	0	1.2775e-05	2.62027e-05	2.9596e-05	5.29194e-05	0	8.02955e-06	2.87193e-05	3.09537e-05	9.20921e-06	2.09756e-05	3.0991e-05	0	3.74536e-05	2.53743e-05	4.26215e-05	0.00216802	1.78063e-05	1.73277e-05	1.46727e-05	0	0	0	2.93677e-05	0	0	1.13754e-05	0	0	1.85741e-05	0	0	7.79551e-06
Rhizobiales;Rhodobiaceae;uncultured	2.2448e-05	1.88381e-05	0	0	0	0	0	1.57154e-05	3.46416e-05	4.32819e-05	0	1.54026e-05	0	4.98082e-05	0	7.24795e-05	4.21751e-05	0	1.31014e-05	0	1.76398e-05	0	0	7.17983e-06	0.000134133	2.76276e-05	4.19511e-05	0.000161153	0	0.000123062	0	5.68287e-05	0	7.12251e-05	0	4.4018e-05	0	2.44469e-05	0.000140255	2.93677e-05	0	0	0.000182006	2.38607e-05	1.27411e-05	6.19138e-06	1.38244e-05	0	0
Rhizobiales;Xanthobacteraceae;uncultured	0	0	0	0	0	0	0	0	0	0	0	0	0	0	7.29341e-05	0	0	3.83249e-05	0	0	0	0	0	0	0	0	0	0	0.000125207	0	0	0	0	0	6.93109e-05	0	0.000131427	0	0	0	0.000182143	0	0	7.1582e-05	0	0	0	0	0
Rhodobacterales;Rhodobacteraceae;Albimonas	0	0	0	0	0	0	0	0	0	0	0	0	0	0	0	0	0	0	0	0	0	0	0	2.15395e-05	0	0	0	2.47928e-05	0.000266066	0	0	0	0	0	0	1.46727e-05	4.38089e-05	0	6.01094e-05	0.00038178	0.000607143	0.00122997	4.55016e-05	7.1582e-05	0.000203858	0	0	7.42992e-06	7.79551e-06
Rhodobacterales;Rhodobacteraceae;Antarctobacter	0	0	0	7.50537e-06	0	1.04504e-05	0	0	0	0	0	0	0	0	0	0	0	0	0	0	0	0	0	0	1.03179e-05	9.20921e-06	0	0	0	0	0	0	2.46366e-05	0	0	0	8.76178e-06	0	0	0	8.67348e-06	1.28121e-05	0	0	0	0	2.76488e-05	7.42992e-06	7.79551e-06
Rhodobacterales;Rhodobacteraceae;Celeribacter	7.48268e-06	0	0	7.50537e-06	6.33501e-06	0	0	0	0	0	1.74174e-05	0	0	0	0	0	0	1.2775e-05	0	0	0	0	0	0	0	0	0	0	0	0	0	0	0	0	8.66386e-06	2.93453e-05	7.88561e-05	0	0	2.93677e-05	2.60204e-05	0	0	1.19303e-05	0	6.19138e-06	0	0	0
Rhodobacterales;Rhodobacteraceae;Citreicella	0	0	0	0	0	0	0	2.3573e-05	0	0	6.96694e-05	0	0	0	1.82335e-05	0	0	1.2775e-05	1.31014e-05	9.86534e-06	0	1.02315e-05	0	7.17983e-06	2.06358e-05	0	0	0	0.000125207	0	0	0	0	0	8.66386e-06	0	7.00943e-05	2.44469e-05	0	0.000220258	0.000147449	8.96849e-05	0	3.5791e-05	0	0	0	0	0
Rhodobacterales;Rhodobacteraceae;Dinoroseobacter	1.49654e-05	0	0	0	0	0	0	7.85768e-06	0	0	5.22521e-05	0	1.59926e-05	0	0	0	0	0	0	0	0	1.02315e-05	0	0	0	0	0	0	0	0	2.53743e-05	2.84143e-05	2.46366e-05	0	0	0	8.76178e-06	0	2.00365e-05	0	0	0	0	0	1.27411e-05	6.19138e-06	1.38244e-05	7.42992e-06	0
Rhodobacterales;Rhodobacteraceae;Donghicola	5.98614e-05	1.88381e-05	1.23169e-05	5.25376e-05	8.86901e-05	1.04504e-05	2.4083e-05	1.57154e-05	1.15472e-05	7.21365e-05	0	3.08052e-05	6.39703e-05	0	5.47006e-05	5.79836e-05	0	0	3.93041e-05	4.93267e-05	0	2.04631e-05	8.02955e-06	1.43597e-05	4.12716e-05	1.84184e-05	0	0	3.13018e-05	5.35051e-06	0	4.26215e-05	0.000172456	1.78063e-05	0	5.86906e-05	8.76178e-06	7.33407e-05	4.00729e-05	1.46839e-05	4.33674e-05	0.000243431	0	0	1.27411e-05	6.19138e-06	0	8.17291e-05	0
Rhodobacterales;Rhodobacteraceae;Gemmobacter	0	3.76761e-05	2.46339e-05	3.00215e-05	0	3.13512e-05	3.21107e-05	7.85768e-06	0	2.88546e-05	1.74174e-05	1.54026e-05	0.000159926	0.000308811	1.82335e-05	4.34877e-05	0.000140584	0	2.62027e-05	1.97307e-05	0	0	2.40886e-05	3.58992e-05	7.22253e-05	3.68368e-05	2.09756e-05	4.33874e-05	0	1.60515e-05	5.07485e-05	1.42072e-05	7.39098e-05	0.000231481	0	0.000205417	0	2.44469e-05	0	2.93677e-05	0	1.28121e-05	3.41262e-05	1.19303e-05	3.82234e-05	6.19138e-06	0	7.42992e-06	0
Rhodobacterales;Rhodobacteraceae;Jannaschia	0	1.88381e-05	0	1.50107e-05	1.267e-05	2.09008e-05	8.02768e-06	0	0	1.44273e-05	0	1.54026e-05	1.59926e-05	0	0	0	0	0	0	1.97307e-05	0	0	0	7.17983e-06	0	0	0	6.19821e-06	0	5.35051e-06	0	0	0	0	0	0	0	0	0	2.93677e-05	0	0	0	0	0	0	0	0	0
Rhodobacterales;Rhodobacteraceae;Labrenzia	0	0	0	0	0	0	0	7.85768e-06	0	1.44273e-05	3.48347e-05	0	0	5.97699e-05	1.82335e-05	0	0	0	3.93041e-05	0.00029596	0.000141118	3.06946e-05	0.00052995	3.58992e-05	0.000165086	9.20921e-06	0	0	1.56509e-05	5.35051e-06	0	0	0	0	0	0	2.62854e-05	0	0	0	8.67348e-05	0	1.13754e-05	7.1582e-05	0	0	0	0	0
Rhodobacterales;Rhodobacteraceae;Leisingera	2.99307e-05	3.76761e-05	4.92678e-05	0.000187634	1.267e-05	8.36033e-05	7.22491e-05	2.3573e-05	2.30944e-05	0.0001587	1.74174e-05	0.000154026	0.000351837	8.96548e-05	3.64671e-05	0.000144959	0.000196817	0	7.86081e-05	8.8788e-05	0.000105839	2.04631e-05	7.22659e-05	6.46185e-05	6.19074e-05	0.000156556	5.24389e-05	5.57839e-05	3.13018e-05	8.56082e-05	0.000101497	5.68287e-05	0.000320276	5.34188e-05	0	4.4018e-05	1.75236e-05	0.000220022	0	5.87354e-05	6.07143e-05	0	6.82524e-05	0	0.000140152	0.000229081	0.000387083	0.000817291	3.1182e-05
Rhodobacterales;Rhodobacteraceae;Litoreibacter	0	0	0	0	1.267e-05	0	0	0	0	0	0	0	1.59926e-05	0	0	0	0	0	0	0	0	0	0	7.17983e-06	0	9.20921e-06	0	0	0	0	0	0	0	0	0	0	8.76178e-06	0	0	0	5.20409e-05	8.96849e-05	0	1.19303e-05	0	1.85741e-05	0	0	0
Rhodobacterales;Rhodobacteraceae;Loktanella	0.000448961	0.000508628	0.00060353	0.00040529	0.000285075	0.000522521	0.000128443	7.07191e-05	0.000150114	0.000144273	0.000174174	0.000323455	0.000415807	0.000338696	0	0.000202943	0.000126525	0	0.000235824	0.000177576	0.000158758	0.000173936	0.00018468	0.000287193	0.000113497	0.000128929	0.000199268	0.000142559	4.69528e-05	0.000187268	0.0015732	0.0019748	0.00386795	0.000267094	2.59916e-05	0.00027878	0.000175236	7.33407e-05	0.000100182	4.40516e-05	5.20409e-05	6.40607e-05	0.000193382	1.19303e-05	0.000318528	0.00474259	0.00371876	0.00208781	0.000514504
Rhodobacterales;Rhodobacteraceae;Maribius	0	0	1.23169e-05	0	0	0	0	0	0	0	0	0	0	0	0	0	0	1.2775e-05	0	0	0	0	0	0	0	0	0	0	0	5.35051e-06	0	0	0.000123183	0	0	1.46727e-05	8.76178e-06	0	2.00365e-05	0	0	0	0	0	0	5.57224e-05	0.000110595	0.000141168	7.79551e-06
Rhodobacterales;Rhodobacteraceae;Marinosulfonomonas	0	0	2.46339e-05	2.25161e-05	3.801e-05	0	3.21107e-05	7.85768e-06	0	0	0	0	1.59926e-05	0	0	0	1.40584e-05	0	0	0	0	1.02315e-05	0	0	0	0	0	0	0	0	5.07485e-05	7.10358e-05	0.000714462	0	0	1.46727e-05	0	0	0	0	8.67348e-06	0.000128121	0	2.38607e-05	0	0.000606755	0.000622097	0.00103276	0.000241661
Rhodobacterales;Rhodobacteraceae;Marinovum	0.000157136	1.88381e-05	0	6.00429e-05	5.06801e-05	1.04504e-05	0.000184637	0.00010215	0.000173208	0.000605947	5.22521e-05	0.000462079	0.00099154	0.000338696	1.82335e-05	0.000420381	0.000787269	0	0.00019652	0.00029596	0.000123479	0.000245557	0.000120443	0.000165136	0.000340491	0.000359159	0.000230731	0.000247928	3.13018e-05	0.000187268	0.00017762	0.000227315	0.000123183	0.000195869	8.66386e-06	0.000102709	9.63796e-05	9.77876e-05	0.000160292	0.000337729	0.000234184	0.000204994	0.000250259	5.96516e-05	0.000203858	2.47655e-05	1.38244e-05	0.000111449	0
Rhodobacterales;Rhodobacteraceae;Nautella	1.49654e-05	0	0	7.50537e-06	2.534e-05	0	1.60554e-05	3.14307e-05	3.46416e-05	1.44273e-05	1.74174e-05	0.000138624	6.39703e-05	2.98849e-05	0	7.24795e-05	0.000154642	0	3.93041e-05	2.9596e-05	7.05592e-05	2.04631e-05	2.40886e-05	3.58992e-05	4.12716e-05	7.36736e-05	2.09756e-05	2.47928e-05	0	3.21031e-05	0	5.68287e-05	2.46366e-05	1.78063e-05	0	0	2.62854e-05	4.88938e-05	0	5.87354e-05	3.46939e-05	8.96849e-05	2.27508e-05	1.19303e-05	7.64468e-05	6.19138e-06	0	7.42992e-06	7.79551e-06
Rhodobacterales;Rhodobacteraceae;Nesiotobacter	7.48268e-06	0	0	1.50107e-05	0	0	0	0	0	1.44273e-05	0	0	0	0	0	0	0	0	0	0	1.76398e-05	0	1.60591e-05	0	0	0	0	0	0	5.35051e-06	0	0	0	1.78063e-05	0	0	0	0	2.00365e-05	1.46839e-05	8.67348e-06	0	0	0	0	0	0	0	0
Rhodobacterales;Rhodobacteraceae;Oceanibulbus	0	1.88381e-05	0	3.75268e-05	6.33501e-06	0	0	1.57154e-05	0	0	0	0	0	0	0	0	0	0	0	0	0	0	0	0	1.03179e-05	9.20921e-06	0	0	0	0	0	0	2.46366e-05	0	5.19832e-05	0.000146727	0.000105141	0	0	5.87354e-05	3.46939e-05	0	3.41262e-05	1.19303e-05	0	3.71483e-05	4.14731e-05	7.42992e-06	2.33865e-05
Rhodobacterales;Rhodobacteraceae;Oceanicola	0	0	0	0	0	0	0	0	0	0	0	0	4.79777e-05	1.99233e-05	0	0	1.40584e-05	5.10999e-05	0	0	0	0	0	0	9.2861e-05	9.20921e-06	1.04878e-05	6.19821e-06	0	0	0	0	0	1.78063e-05	8.66386e-06	0	0	2.44469e-05	0	1.46839e-05	2.60204e-05	0	1.13754e-05	1.19303e-05	0	0	0	7.42992e-06	0
Rhodobacterales;Rhodobacteraceae;Oceaniovalibus	0	0	0	0	0	0	0	0	1.15472e-05	0	0	0	0	0	0	0	0	0	0	0	0	0	0	7.17983e-06	0	0	0	0	1.56509e-05	0	0	0	0	1.78063e-05	0	1.46727e-05	0	0	0	2.93677e-05	0	0	0	0	2.54823e-05	0	0	0	0
Rhodobacterales;Rhodobacteraceae;Octadecabacter	0	0	0	7.50537e-06	0	0	0	0	0	0	0	0	0	0	0	0	0	0	0	0	0	0	0	0	0	0	0	0	0	0	5.07485e-05	1.42072e-05	7.39098e-05	0	0	4.4018e-05	0	0	0	1.46839e-05	0	0	0	0	0	0.000421014	0.000414731	0.000520094	7.01596e-05
Rhodobacterales;Rhodobacteraceae;Palleronia	0	0	0	7.50537e-06	0	0	8.02768e-06	0	0	0	0	0	0	0	0	0	0	0	0	0	0	0	0	0	0	0	0	0	1.56509e-05	0	0	0	0	0	0	0	0	0	2.00365e-05	0	0	0	0	1.19303e-05	0	0	0	0	7.79551e-06
Rhodobacterales;Rhodobacteraceae;Pannonibacter	0	0	0	0	0	0	8.02768e-06	3.92884e-05	1.15472e-05	0	0	0	0	0	0	0	0	1.2775e-05	2.62027e-05	5.9192e-05	0	5.11577e-05	6.42364e-05	2.15395e-05	1.03179e-05	9.20921e-06	1.04878e-05	2.47928e-05	7.82546e-05	0	0	0	0	0	0	0	0	0	0.000100182	4.40516e-05	0.000156123	0.000102497	0	1.19303e-05	0	0	0	0	0
Rhodobacterales;Rhodobacteraceae;Paracoccus	1.49654e-05	0.000207219	0.000147803	0.000450322	4.43451e-05	0.000177657	8.02768e-06	4.71461e-05	1.15472e-05	2.88546e-05	0	0	0.000223896	4.98082e-05	0	4.34877e-05	4.21751e-05	0	0	7.89227e-05	0	3.06946e-05	7.22659e-05	6.46185e-05	2.06358e-05	3.68368e-05	2.09756e-05	4.33874e-05	0.00209722	3.74536e-05	5.07485e-05	0	0.000542005	3.56125e-05	4.33193e-05	1.46727e-05	0.000227806	2.44469e-05	2.00365e-05	0.000102787	0.000190817	2.56243e-05	0.00014788	0.000167025	2.54823e-05	2.47655e-05	0	7.42992e-06	0
Rhodobacterales;Rhodobacteraceae;Pelagibaca	0	1.88381e-05	0	0	0	0	0	0	0	0	0	0	0	0	3.64671e-05	0	1.40584e-05	1.2775e-05	2.62027e-05	9.86534e-06	0	1.02315e-05	8.02955e-06	0	0	0	0	0	9.39055e-05	0	0	0	0	0	2.59916e-05	1.46727e-05	0.000157712	0	0	0.000117471	0.00037296	0	2.27508e-05	8.35123e-05	1.27411e-05	0	0	0	7.79551e-06
Rhodobacterales;Rhodobacteraceae;Pelagicola	2.2448e-05	5.65142e-05	3.69508e-05	6.75483e-05	2.534e-05	2.09008e-05	0	0	0	0	0	0	0	0	0	0	0	0	1.31014e-05	0	0	0	0	0	0	0	0	0	0	5.35051e-06	0	0	0.000123183	1.78063e-05	8.66386e-06	0	0	0	0	0	8.67348e-06	0	0	0	0	6.19138e-05	5.52975e-05	0.000237757	2.33865e-05
Rhodobacterales;Rhodobacteraceae;Phaeobacter	0	3.76761e-05	4.92678e-05	1.50107e-05	2.534e-05	0	8.02768e-06	0	0	2.88546e-05	0	0	0	0	0	0	0	1.2775e-05	0	9.86534e-06	0	0	0	0	0	0	0	0	0	0	0	0	7.39098e-05	0	0	0	8.76178e-06	0	0	1.46839e-05	1.7347e-05	1.28121e-05	0	1.19303e-05	0	4.33396e-05	0.000138244	2.97197e-05	0
Rhodobacterales;Rhodobacteraceae;Planktotalea	2.99307e-05	0.000339085	0.000123169	0.000352752	0.00010136	0.000146306	0	0	1.15472e-05	0	0	4.62079e-05	1.59926e-05	1.99233e-05	1.82335e-05	1.44959e-05	0	0	5.24054e-05	1.97307e-05	0	1.02315e-05	8.02955e-06	1.43597e-05	3.09537e-05	1.84184e-05	1.04878e-05	6.19821e-06	0	1.60515e-05	0	5.68287e-05	0.000911555	3.56125e-05	8.66386e-06	5.86906e-05	8.76178e-05	4.88938e-05	4.00729e-05	2.93677e-05	8.67348e-06	5.12485e-05	5.6877e-05	1.19303e-05	2.54823e-05	0.000551032	0.000525326	0.000609253	0.000109137
Rhodobacterales;Rhodobacteraceae;Poseidonocella	7.48268e-06	0	3.69508e-05	7.50537e-06	0	0	5.61938e-05	0	2.30944e-05	4.32819e-05	0	0	0.000111948	9.96165e-06	0	0	5.62335e-05	0	1.31014e-05	3.94614e-05	0	0	2.40886e-05	5.02588e-05	9.2861e-05	1.84184e-05	3.14634e-05	1.23964e-05	0	5.35051e-06	2.53743e-05	5.68287e-05	0	7.12251e-05	0	4.4018e-05	8.76178e-06	2.44469e-05	0	1.46839e-05	2.60204e-05	0.000140933	1.13754e-05	0	1.27411e-05	6.19138e-06	0	1.48598e-05	0
Rhodobacterales;Rhodobacteraceae;Profundibacterium	0	0	0	0	0	1.04504e-05	1.60554e-05	0	1.15472e-05	2.88546e-05	0	0	1.59926e-05	9.96165e-06	0	4.34877e-05	0	0	0	4.93267e-05	0	2.04631e-05	1.60591e-05	7.17983e-05	0	1.84184e-05	2.09756e-05	6.19821e-06	0	0	0	0	0	0	0	1.46727e-05	0	2.44469e-05	0	1.46839e-05	2.60204e-05	5.12485e-05	0	1.19303e-05	2.54823e-05	0	0	0	0
Rhodobacterales;Rhodobacteraceae;Pseudoruegeria	1.49654e-05	0	1.23169e-05	1.50107e-05	0	0	4.01384e-05	7.85768e-06	3.46416e-05	1.44273e-05	0	1.54026e-05	0.000175918	3.98466e-05	0	4.34877e-05	2.81167e-05	1.2775e-05	1.31014e-05	5.9192e-05	0	9.20839e-05	8.8325e-05	2.87193e-05	1.03179e-05	9.20921e-06	2.09756e-05	6.19821e-06	0	1.0701e-05	2.53743e-05	4.26215e-05	2.46366e-05	0	2.59916e-05	4.4018e-05	1.75236e-05	4.88938e-05	2.00365e-05	0.000146839	9.54083e-05	0.000128121	2.27508e-05	5.96516e-05	1.27411e-05	0	0	0	0
Rhodobacterales;Rhodobacteraceae;Rhodobacter	0	0	4.92678e-05	0.00011258	5.06801e-05	7.31529e-05	0	7.85768e-06	0	0	0	1.54026e-05	3.19852e-05	0	0	0	1.40584e-05	0	0.000144115	5.9192e-05	3.52796e-05	0	0	1.43597e-05	0	0	0	0	1.56509e-05	1.0701e-05	0.000126871	0.000355179	4.92732e-05	3.56125e-05	5.19832e-05	7.33633e-05	4.38089e-05	0	0	0	1.7347e-05	1.28121e-05	0.000182006	0.000238607	2.54823e-05	0.000445779	0.000428556	0.000156028	8.57506e-05
Rhodobacterales;Rhodobacteraceae;Rhodovulum	2.99307e-05	0.000131866	0.00060353	0.000457827	0.00019005	0.000668826	8.02768e-06	0	1.15472e-05	0	0	3.08052e-05	3.19852e-05	2.98849e-05	0	0	0	0	2.62027e-05	2.9596e-05	0	4.09262e-05	1.60591e-05	1.43597e-05	2.06358e-05	2.76276e-05	3.14634e-05	0	0	3.21031e-05	0	7.10358e-05	0.000936191	1.78063e-05	0	1.46727e-05	0.00024533	0	0	1.46839e-05	0	0	0	1.19303e-05	7.64468e-05	0.000637712	0.000760341	0.00153799	0.000319616
Rhodobacterales;Rhodobacteraceae;Roseibacterium	0	0	0	0	6.33501e-06	0	1.60554e-05	2.3573e-05	0	0	0	0	0	0	0	0	0	0	0	0	0	0	0	0	0	0	0	6.19821e-06	0	0	0	0	0	0	0	0	8.76178e-06	0	0	0	2.60204e-05	0	0	0	0	0	0	0	0
Rhodobacterales;Rhodobacteraceae;Roseivivax	7.48268e-06	0	0	7.50537e-06	1.267e-05	0	8.02768e-06	2.3573e-05	1.15472e-05	0	0	0	1.59926e-05	9.96165e-06	1.82335e-05	0	0	1.2775e-05	2.62027e-05	2.9596e-05	0	2.04631e-05	0	2.87193e-05	4.12716e-05	1.84184e-05	2.09756e-05	1.23964e-05	0.000109556	1.0701e-05	5.07485e-05	0	7.39098e-05	0	3.46554e-05	0	0.000324186	4.88938e-05	2.00365e-05	0.000176206	0.000503062	3.84364e-05	7.96278e-05	7.1582e-05	0	6.19138e-06	0	3.71496e-05	0
Rhodobacterales;Rhodobacteraceae;Roseobacter	0.00011224	0.000376761	0.000418776	0.00103574	0.000145705	0.000188107	2.4083e-05	3.14307e-05	2.30944e-05	0	0	3.08052e-05	9.59555e-05	2.98849e-05	0	1.44959e-05	2.81167e-05	0	0	1.97307e-05	0	5.11577e-05	0	3.58992e-05	3.09537e-05	9.20921e-06	2.09756e-05	6.19821e-06	0	2.1402e-05	2.53743e-05	1.42072e-05	0.00246366	1.78063e-05	1.73277e-05	0	7.00943e-05	2.44469e-05	0	2.93677e-05	2.60204e-05	6.40607e-05	6.82524e-05	3.5791e-05	5.09645e-05	0.00141782	0.00181099	0.00247416	0.000257252
Rhodobacterales;Rhodobacteraceae;Roseobacter clade AS-21 lineage	0	3.76761e-05	2.46339e-05	0.000225161	1.267e-05	5.22521e-05	3.21107e-05	3.92884e-05	3.46416e-05	8.65638e-05	0	0	0.000207904	7.96932e-05	0	7.24795e-05	0.000140584	0	1.31014e-05	4.93267e-05	1.76398e-05	2.04631e-05	3.21182e-05	0	6.19074e-05	1.84184e-05	4.19511e-05	3.0991e-05	0	3.21031e-05	7.61228e-05	0.000113657	0.00103474	5.34188e-05	0	4.4018e-05	9.63796e-05	7.33407e-05	0	1.46839e-05	6.93878e-05	8.96849e-05	7.96278e-05	0	0	0.000668669	0.00088476	0.000312057	3.1182e-05
Rhodobacterales;Rhodobacteraceae;Roseobacter clade CHAB-I-5 lineage	5.23787e-05	0.000169543	0.000135486	0.000555397	6.33501e-05	0.000114955	0	1.57154e-05	0	0.000100991	0	1.54026e-05	0.000175918	9.96165e-06	1.82335e-05	4.34877e-05	0.000126525	0	2.62027e-05	9.86534e-06	0	0	1.60591e-05	2.87193e-05	2.06358e-05	4.6046e-05	2.09756e-05	1.85946e-05	4.69528e-05	1.60515e-05	2.53743e-05	9.94502e-05	0.000591279	8.90313e-05	4.33193e-05	0.000161399	0.000157712	4.88938e-05	0	7.34193e-05	6.07143e-05	5.12485e-05	5.6877e-05	1.19303e-05	2.54823e-05	0.000544841	0.000552975	0.00126309	0.000210479
Rhodobacterales;Rhodobacteraceae;Roseobacter clade DC5-80-3 lineage	0.00011224	0.000169543	0	0.000300215	2.534e-05	5.22521e-05	8.02768e-06	0	1.15472e-05	7.21365e-05	5.22521e-05	0	6.39703e-05	3.98466e-05	7.29341e-05	2.89918e-05	7.02919e-05	1.2775e-05	3.93041e-05	0	3.52796e-05	0	0	3.58992e-05	3.09537e-05	1.84184e-05	1.04878e-05	1.23964e-05	6.26037e-05	0	0.000456737	0.000539872	0.0049766	0.000160256	1.73277e-05	0.000190744	6.13325e-05	9.77876e-05	2.00365e-05	5.87354e-05	7.80613e-05	2.56243e-05	5.6877e-05	3.5791e-05	0	0.00585085	0.00586154	0.0105282	0.00209699
Rhodobacterales;Rhodobacteraceae;Roseobacter clade NAC11-7 lineage	0.000142171	0.000433276	0.000332557	0.000645462	0.000209055	0.000125405	8.02768e-06	1.57154e-05	1.15472e-05	0	1.74174e-05	4.62079e-05	9.59555e-05	1.99233e-05	0	7.24795e-05	1.40584e-05	0	1.31014e-05	3.94614e-05	1.76398e-05	2.04631e-05	4.81773e-05	7.17983e-06	1.03179e-05	9.20921e-06	2.09756e-05	1.23964e-05	4.69528e-05	3.21031e-05	0.000405988	0.000525665	0.00862281	0.000231481	1.73277e-05	0.000146727	2.62854e-05	7.33407e-05	2.00365e-05	5.87354e-05	8.67348e-05	3.84364e-05	9.10032e-05	4.77213e-05	3.82234e-05	0.010643	0.0112392	0.00632286	0.00108358
Rhodobacterales;Rhodobacteraceae;Roseobacter clade OCT lineage	0.00118975	0.00406902	0.00243875	0.0040604	0.0013747	0.00112864	0.00055391	0.000785768	0.000531172	0.00103877	0.000905702	0.000554494	0.00299061	0.00137471	1.82335e-05	0.00158005	0.00172918	1.2775e-05	0.00121843	0.000582055	0.00114659	0.000838986	0.000570098	0.000574387	0.0010937	0.00143664	0.000776096	0.000718992	4.69528e-05	0.000861432	0.00225831	0.00200321	0.0108401	0.0011396	0.000103966	0.000880359	7.00943e-05	0.00127124	0.000881605	0.000411148	5.20409e-05	0.000909662	0.00120579	0.000131234	0.000751726	0.00382008	0.00490765	0.00875244	0.000740573
Rhodobacterales;Rhodobacteraceae;Roseovarius	0.00041903	0.000960741	0.000812918	0.00151608	0.000494131	0.000668826	0.000513771	0.000117865	0.000196303	0.000562665	0.000156756	0.000462079	0.00124742	0.000498082	1.82335e-05	0.000449373	0.000885677	1.2775e-05	0.000340635	0.000374883	0.000246957	0.000214862	0.000168621	0.000280013	0.000412716	0.000202603	0.000325121	0.000254126	1.56509e-05	0.000251474	0.000507485	0.000667737	0.00263612	0.000320513	3.46554e-05	0.00027878	0.00024533	0.000586725	0.000120219	0.000234942	0.000147449	0.000948098	0.000386764	0.000190885	0.000305787	0.000569607	0.000649746	0.00127052	0.000296229
Rhodobacterales;Rhodobacteraceae;Rubribacterium	7.48268e-06	0	0	0	0	0	0	0	0	0	0	0	0	0	0	0	0	0	0	0	0	0	0	0	0	0	0	0	0	0	0	0	7.39098e-05	0	0	0	0	0	0	2.93677e-05	0	0	0	0	0	1.85741e-05	1.38244e-05	0.000133739	0
Rhodobacterales;Rhodobacteraceae;Rubrimonas	1.49654e-05	0	1.23169e-05	7.50537e-06	5.70151e-05	0	2.4083e-05	1.57154e-05	0	0	0	1.54026e-05	0	2.98849e-05	0	0	1.40584e-05	0	2.62027e-05	1.97307e-05	0	3.06946e-05	0	2.15395e-05	1.03179e-05	1.84184e-05	3.14634e-05	1.23964e-05	0	0	0	1.42072e-05	0	1.78063e-05	0	0	0	0	4.00729e-05	0	8.67348e-06	1.28121e-05	2.27508e-05	0	6.37056e-05	6.19138e-06	0	7.42992e-06	0
Rhodobacterales;Rhodobacteraceae;Ruegeria	0.000134688	0.000320247	0.000258656	0.00040529	4.43451e-05	9.40537e-05	0.000120415	9.42922e-05	0.000150114	0.000245264	0.000435434	6.16105e-05	0.000303859	0.000129501	0.000200569	0.000173951	0.000253051	0.000191625	0.000144115	0.00014798	8.8199e-05	0.000173936	0.000104384	8.6158e-05	0.000257947	0.000184184	0.000115366	9.29731e-05	0.000532131	6.95567e-05	0.00017762	0.000156279	0.00123183	0.000106838	6.0647e-05	0.000352144	0.000271615	0.000293363	0.000160292	0.000323045	0.000468368	0.000307491	0.000136505	5.96516e-05	0.000178376	0.000383865	0.000290312	0.00092874	0.000109137
Rhodobacterales;Rhodobacteraceae;Sagittula	8.23095e-05	7.53523e-05	4.92678e-05	0.000165118	8.23551e-05	3.13512e-05	7.22491e-05	1.57154e-05	0	0.000230837	5.22521e-05	0.000261845	0.000383822	0.00011954	0	0.000188447	0.000112467	1.2775e-05	0.000117912	8.8788e-05	0.000123479	4.09262e-05	4.81773e-05	2.15395e-05	9.2861e-05	0.000138138	8.39023e-05	6.81803e-05	0.000125207	6.95567e-05	0.000279117	0.000213108	0.000369549	8.90313e-05	4.33193e-05	0.000132054	7.00943e-05	0.000611172	2.00365e-05	0.000117471	0.000234184	0.00017937	7.96278e-05	0.000131234	5.09645e-05	0.000198124	0.000276488	0.000638973	3.1182e-05
Rhodobacterales;Rhodobacteraceae;Salinihabitans	0	1.88381e-05	0	0	0	0	0	0	0	0	0	0	0	0	0	0	0	0	0	0	0	0	0	0	0	0	0	0	0	0	5.07485e-05	4.26215e-05	0	0	0	0	0	0	0	0	0	0	0	0	0	1.23828e-05	1.38244e-05	0	0
Rhodobacterales;Rhodobacteraceae;Salipiger	7.48268e-06	0	0	0	0	0	0	0	0	0	0	0	1.59926e-05	0	0	0	0	0	0	0	0	0	0	0	1.03179e-05	9.20921e-06	0	6.19821e-06	1.56509e-05	0	2.53743e-05	2.84143e-05	0	0	0	0	8.76178e-06	2.44469e-05	0	0	0	0	0	0	1.27411e-05	0	0	7.42992e-06	0
Rhodobacterales;Rhodobacteraceae;Sediminimonas	0	0	0	0	1.267e-05	0	8.02768e-06	0	0	0	0	0	0	0	0	1.44959e-05	0	0	0	0	0	0	0	7.17983e-06	0	0	0	0	0	0	0	0	0	0	0	0	8.76178e-06	0	0	2.93677e-05	3.46939e-05	0.00017937	0	4.77213e-05	0	0	0	1.48598e-05	0
Rhodobacterales;Rhodobacteraceae;Seohaeicola	1.49654e-05	3.76761e-05	4.92678e-05	7.50537e-05	2.534e-05	3.13512e-05	0	0	1.15472e-05	0	0	0	0	0	0	0	0	0	0	0	0	0	0	0	1.03179e-05	0	0	0	0	5.35051e-06	0	0	0.000123183	0	0	0	0	0	0	0	0	0	0	0	0	4.33396e-05	6.91219e-05	0.000104019	1.5591e-05
Rhodobacterales;Rhodobacteraceae;Shimia	0	5.65142e-05	3.69508e-05	6.00429e-05	6.33501e-06	1.04504e-05	3.21107e-05	1.57154e-05	1.15472e-05	1.44273e-05	1.74174e-05	0	7.99629e-05	2.98849e-05	0	0	7.02919e-05	1.2775e-05	1.31014e-05	4.93267e-05	0	3.06946e-05	1.60591e-05	4.3079e-05	1.03179e-05	2.76276e-05	2.09756e-05	1.23964e-05	1.56509e-05	1.60515e-05	7.61228e-05	7.10358e-05	0.000172456	7.12251e-05	0	1.46727e-05	8.76178e-06	0	0	5.87354e-05	8.67348e-06	0	1.13754e-05	1.19303e-05	3.82234e-05	0.000123828	0.000110595	0.000267477	2.33865e-05
Rhodobacterales;Rhodobacteraceae;Stappia	0	1.88381e-05	0	0	1.267e-05	7.31529e-05	6.42214e-05	0.000432172	2.30944e-05	0	6.96694e-05	1.54026e-05	0	0	3.64671e-05	0	0	3.83249e-05	0	9.86534e-06	0	1.02315e-05	8.02955e-06	2.87193e-05	0	0	0	0	3.13018e-05	0	0	0	0	3.56125e-05	0	0	0	2.44469e-05	2.00365e-05	0	2.60204e-05	0	0	4.77213e-05	1.27411e-05	0	0	2.97197e-05	0
Rhodobacterales;Rhodobacteraceae;Sulfitobacter	0.000404065	0.00103609	0.000936087	0.00235669	0.000468791	0.000721078	0.000224775	0.000298592	0.000115472	0.000317401	0.000209008	0.000154026	0.000527755	0.000149425	0.000237036	0.000289918	0.000379576	0.0002044	0.000170318	0.000187441	0.000123479	0.000214862	0.00017665	0.000351812	0.000577802	0.000368368	0.000125853	0.000229334	0.000313018	0.00021402	0.000786602	0.000866637	0.00354767	0.000373932	0.000476512	0.00102709	0.00205026	0.000293363	0.000220401	0.000616722	0.000841327	0.000204994	0.000477767	0.000560725	0.000369493	0.00402439	0.00326255	0.00413103	0.00137201
Rhodobacterales;Rhodobacteraceae;Tateyamaria	3.74134e-05	3.76761e-05	4.92678e-05	5.25376e-05	1.267e-05	0	2.4083e-05	3.92884e-05	3.46416e-05	7.21365e-05	3.48347e-05	0.000169429	0.000175918	8.96548e-05	1.82335e-05	5.79836e-05	0.000196817	0	1.31014e-05	2.9596e-05	0	0	1.60591e-05	7.17983e-06	3.09537e-05	3.68368e-05	2.09756e-05	6.19821e-06	0	2.1402e-05	0.000101497	7.10358e-05	0.00014782	1.78063e-05	0	4.4018e-05	1.75236e-05	9.77876e-05	2.00365e-05	1.46839e-05	8.67348e-06	0	4.55016e-05	0	7.64468e-05	7.42965e-05	8.29463e-05	0.000282337	2.33865e-05
Rhodobacterales;Rhodobacteraceae;Thalassobacter	4.48961e-05	5.65142e-05	0	0	5.06801e-05	1.04504e-05	1.60554e-05	7.85768e-06	0	1.44273e-05	1.74174e-05	3.08052e-05	4.79777e-05	9.96165e-05	0	0	4.21751e-05	0	0.000183419	0	0.000141118	0	8.02955e-06	1.43597e-05	3.09537e-05	1.84184e-05	3.14634e-05	3.71892e-05	0	1.0701e-05	0	1.42072e-05	0	0.000106838	0	4.4018e-05	8.76178e-06	4.88938e-05	0.000120219	0	8.67348e-06	0	0.000125129	0	3.82234e-05	0	1.38244e-05	0.000118879	0
Rhodobacterales;Rhodobacteraceae;Thalassobius	0.000164619	0.000207219	6.15847e-05	0.000412795	0.000107695	0.000125405	0.000152526	4.71461e-05	3.46416e-05	0.0001587	3.48347e-05	3.08052e-05	0.000671688	0.00023908	5.47006e-05	0.00024643	0.000407693	0	5.24054e-05	0.000118384	1.76398e-05	0.000163705	0.000104384	0.000114877	0.000185722	0.000193393	8.39023e-05	8.05767e-05	0	4.81546e-05	0.00017762	0.000213108	0.00105937	8.90313e-05	5.19832e-05	0.000132054	7.88561e-05	0.000171128	0	1.46839e-05	6.07143e-05	0.000204994	9.10032e-05	3.5791e-05	3.82234e-05	0.000371483	0.000511502	0.000661263	8.57506e-05
Rhodobacterales;Rhodobacteraceae;Thalassococcus	7.48268e-06	1.88381e-05	2.46339e-05	7.50537e-05	0	0	2.4083e-05	0	0	2.88546e-05	0	4.62079e-05	6.39703e-05	9.96165e-06	0	0	1.40584e-05	0	5.24054e-05	3.94614e-05	1.76398e-05	0	1.60591e-05	2.15395e-05	3.09537e-05	9.20921e-06	0	4.33874e-05	0	3.21031e-05	0	2.84143e-05	7.39098e-05	0	0	1.46727e-05	8.76178e-06	4.88938e-05	0	5.87354e-05	0.000104082	3.84364e-05	1.13754e-05	5.96516e-05	2.54823e-05	6.19138e-06	2.76488e-05	7.42992e-05	3.1182e-05
Rhodobacterales;Rhodobacteraceae;Thioclava	0	0	1.23169e-05	0	0	0	0	0	0	0	0	0	0	0	0	0	0	0	0	0	0	0	0	0	0	0	0	0	0	0	0	2.84143e-05	0	0	0	0	0	0	0	0	0	0	0	0	0	0	0	7.42992e-06	0
Rhodobacterales;Rhodobacteraceae;Tropicibacter	2.2448e-05	0	0	7.50537e-06	0	0	8.02768e-06	0	0	0	1.74174e-05	0	0	0	0	0	0	0	0	0	1.76398e-05	0	0	1.43597e-05	3.09537e-05	0	0	0	0	0	0	0	0	0	0	0	1.75236e-05	0	0	0	8.67348e-06	1.28121e-05	0	1.19303e-05	0	0	0	0	0
Rhodobacterales;Rhodobacteraceae;Tropicimonas	0	0	1.23169e-05	0	6.33501e-06	0	0	0	0	0	0	0	0	0	0	2.89918e-05	0	0	0	9.86534e-06	0	0	8.02955e-06	0	0	0	0	0	0	5.35051e-06	0	0	0	0	0	0	0	0	0	1.46839e-05	0	0	0	8.35123e-05	0	0	0	0	0
Rhodobacterales;Rhodobacteraceae;uncultured	0.025037	0.0222478	0.023316	0.0304643	0.0270695	0.0180583	0.0449711	0.0191885	0.0367086	0.0325769	0.0076288	0.0300505	0.0405732	0.0247248	0.0033732	0.0271073	0.0415706	0.00231227	0.0244471	0.0390075	0.0195449	0.0352374	0.0421391	0.0468269	0.0336467	0.0471419	0.0375987	0.0250098	0.00104861	0.0281169	0.0160112	0.0171196	0.0276669	0.0181268	0.0018454	0.0192945	0.00291767	0.0244469	0.0215793	0.0160201	0.00227245	0.0339009	0.023604	0.00416368	0.0400836	0.0172182	0.0176952	0.0218662	0.00712509
Rhodobacterales;Rhodobacteraceae;Vadicella	1.49654e-05	0	0	0	1.267e-05	0	8.02768e-06	3.14307e-05	0	1.44273e-05	0	0	1.59926e-05	9.96165e-06	0	4.34877e-05	0	0	0	0	3.52796e-05	0	0	0	0	0	0	0	0	0	0	1.42072e-05	0	1.78063e-05	8.66386e-06	0	0	4.88938e-05	0	0	0	0	1.13754e-05	0	0	2.47655e-05	1.38244e-05	0	0
Rhodobacterales;Rhodobacteraceae;Wenxinia	2.2448e-05	1.88381e-05	3.69508e-05	3.00215e-05	3.1675e-05	2.09008e-05	3.21107e-05	1.57154e-05	1.15472e-05	0.000201982	3.48347e-05	0.000123221	0.000127941	8.96548e-05	1.82335e-05	1.44959e-05	0.000140584	5.10999e-05	1.31014e-05	3.94614e-05	5.29194e-05	3.06946e-05	1.60591e-05	6.46185e-05	0.000134133	4.6046e-05	2.09756e-05	1.23964e-05	1.56509e-05	1.60515e-05	0	4.26215e-05	4.92732e-05	5.34188e-05	0	2.93453e-05	5.25707e-05	2.44469e-05	4.00729e-05	8.81031e-05	5.20409e-05	3.84364e-05	0.000125129	5.96516e-05	3.82234e-05	6.19138e-06	1.38244e-05	2.97197e-05	7.79551e-06
Rhodobacterales;Rhodobacteraceae;Yangia	2.2448e-05	0.000131866	8.62186e-05	0.000330236	1.267e-05	8.36033e-05	0	0	1.15472e-05	1.44273e-05	0	0	3.19852e-05	9.96165e-06	5.47006e-05	0	0	2.555e-05	5.24054e-05	9.86534e-06	0	0	8.02955e-06	7.17983e-06	0	0	0	0	6.26037e-05	0	5.07485e-05	4.26215e-05	0.000418822	1.78063e-05	3.46554e-05	7.33633e-05	0.000131427	0	2.00365e-05	0.000102787	0.000338266	0	0	4.77213e-05	0	0.000148593	0.000248839	0.000349206	4.6773e-05
Rhodocyclales;Rhodocyclaceae;uncultured	0	0	0	0	6.33501e-06	0	0	0	0	0	0	0	0	0	0	0	0	0	0	0	0	0	0	0	0	0	0	1.23964e-05	0	0	0	0	0	0	8.66386e-06	0	0	0	2.00365e-05	0	0	5.12485e-05	5.6877e-05	0	0	6.19138e-06	0	7.42992e-06	0
Rhodospirillales;Acetobacteraceae;Belnapia	0	0	0	0	0	0	0	0	1.15472e-05	2.88546e-05	0	1.54026e-05	0	0	0	0	0	0	0	0	1.76398e-05	0	0	0	0	0	0	6.19821e-06	0	0	0	1.42072e-05	0	0	0	0	0	0	0	2.93677e-05	0	0	1.13754e-05	0	0	0	0	0	0
Rhodospirillales;Rhodospirillaceae;AEGEAN-169 marine group	0.0351162	0.0576256	0.0622991	0.0483195	0.0511362	0.0395026	0.019154	0.0299378	0.0299188	0.0230404	0.0213537	0.0179903	0.0394217	0.0243164	0.0177048	0.0264695	0.0377467	0.0156366	0.0206084	0.0351206	0.0285059	0.038358	0.0258873	0.0369402	0.0346578	0.030989	0.0270585	0.0279725	0.0194228	0.0275498	0.0342299	0.0329322	0.00463168	0.0179487	0.0168945	0.016404	0.00822732	0.0164039	0.0281713	0.0125841	0.0119954	0.0137602	0.0278925	0.0156884	0.0203731	0.00140544	0.00132714	0.000371496	0.000771755
Rhodospirillales;Rhodospirillaceae;Defluviicoccus	0.00456443	0.00589632	0.00670042	0.00732524	0.00556214	0.0037099	0.0058281	0.00655331	0.00480364	0.00379438	0.00430209	0.00482102	0.00321451	0.00286895	0.00291737	0.00360948	0.00178541	0.00242725	0.00348496	0.00540621	0.00451579	0.0045735	0.00499438	0.00502588	0.00401366	0.00277197	0.0044678	0.00601226	0.00751244	0.00416805	0.00451662	0.00412008	0.00192166	0.00299145	0.00756355	0.0029492	0.00306662	0.00254248	0.00480875	0.00566797	0.00674797	0.00372833	0.00697312	0.00790981	0.00527483	0.00105873	0.00088476	0.000289767	0.000787346
Rhodospirillales;Rhodospirillaceae;Inquilinus	7.48268e-06	0	0	2.25161e-05	0	0	0	0	0	0	0	0	0	0	0	0	0	1.2775e-05	0	0	0	0	0	0	0	0	0	1.23964e-05	0	5.35051e-06	0	0	0	1.78063e-05	0	0	8.76178e-06	2.44469e-05	0	0	0	1.28121e-05	1.13754e-05	0	0	0	0	0	0
Rhodospirillales;Rhodospirillaceae;Magnetospira	0.00376379	0.0013375	0.00134255	0.00129843	0.0022616	0.000856934	0.00310671	0.0103721	0.00154733	0.000519383	0.00482461	0.00144785	0.000303859	0.000996165	0.00557946	7.24795e-05	0.000913794	0.00588927	0.00183419	5.9192e-05	0.00202858	0.00013301	6.42364e-05	2.87193e-05	0.00226994	4.6046e-05	0.00126902	0.00439453	0.00380317	0.00214556	0.00208069	0.00143492	0.00108401	0.00423789	0.0047218	0.00372685	0.0021554	0.00369148	0.00669218	0.00312766	0.00578521	0.00371552	0.00411789	0.00536865	0.00135056	0.00146736	0.00135479	0.00173117	0.00231527
Rhodospirillales;Rhodospirillaceae;Nisaea	2.2448e-05	0.000150705	0.000197071	0.000540386	8.86901e-05	7.31529e-05	2.4083e-05	3.14307e-05	1.15472e-05	1.44273e-05	0	7.70131e-05	1.59926e-05	9.96165e-06	1.82335e-05	0.000101471	1.40584e-05	3.83249e-05	1.31014e-05	4.93267e-05	0	1.02315e-05	2.40886e-05	5.02588e-05	1.03179e-05	0.000101301	1.04878e-05	1.23964e-05	3.13018e-05	5.35051e-06	2.53743e-05	0	4.92732e-05	0	0	1.46727e-05	0	7.33407e-05	0	2.93677e-05	1.7347e-05	6.40607e-05	2.27508e-05	1.19303e-05	5.09645e-05	6.19138e-06	0	0	0
Rhodospirillales;Rhodospirillaceae;OM75 clade	0.00510319	0.00363575	0.00504995	0.00439814	0.00480194	0.00227819	0.00264111	0.00308021	0.00153578	0.00147159	0.00144564	0.00152486	0.00135937	0.00173333	0.000364671	0.00104371	0.00267109	0.000434349	0.000510953	0.00181522	0.00151702	0.00233279	0.00212783	0.0025632	0.00220803	0.00243123	0.0022339	0.00198962	3.13018e-05	0.00165331	0.00225831	0.00269936	0.00362158	0.0042735	7.79747e-05	0.0039176	4.38089e-05	0.00645398	0.00196357	0.00234942	1.7347e-05	0.00121715	0.00514168	0.000262467	0.00319802	0.000142402	0.00044238	3.71496e-05	4.6773e-05
Rhodospirillales;Rhodospirillaceae;Thalassobaculum	7.48268e-06	1.88381e-05	0	0	0	0	2.4083e-05	7.85768e-05	0	0	5.22521e-05	1.54026e-05	0	9.96165e-06	3.64671e-05	1.44959e-05	2.81167e-05	3.83249e-05	0	2.9596e-05	8.8199e-05	5.11577e-05	4.81773e-05	3.58992e-05	6.19074e-05	6.44644e-05	4.19511e-05	8.67749e-05	0	3.21031e-05	0	0	0	0	8.66386e-06	0	0	7.33407e-05	6.01094e-05	4.40516e-05	6.93878e-05	0.000461237	6.82524e-05	0	3.82234e-05	1.23828e-05	0	0.000208038	0
Rhodospirillales;Rhodospirillaceae;Thalassospira	0.000134688	0.000169543	1.23169e-05	0.000187634	6.33501e-06	4.18017e-05	2.4083e-05	0.000298592	0.000127019	1.44273e-05	0.000139339	4.62079e-05	0	8.96548e-05	7.29341e-05	2.89918e-05	1.40584e-05	0.0016863	0.00108741	0.00332462	0.00294585	0.00826708	0.00567689	0.000366171	0.000949246	0.000552552	0	1.23964e-05	9.39055e-05	1.0701e-05	0	0	0.000960828	7.12251e-05	0.000684445	0.00022009	0.000622087	0.000220022	0.000701276	0.00671052	0.00647041	0.00187057	0.000910032	0.00103794	0.000127411	0	1.38244e-05	1.48598e-05	1.5591e-05
Rhodospirillales;Rhodospirillaceae;Tistrella	0	0	0	0	0	0	0	0	0	0	0	0	0	0	0	0	0	0	1.31014e-05	4.93267e-05	0.000141118	0.000245557	8.02955e-06	3.58992e-05	0	0	3.14634e-05	0	0.000219113	1.0701e-05	0	0	2.46366e-05	0	0	0	8.76178e-06	0	0	8.81031e-05	8.67348e-06	0.000166558	2.27508e-05	0	0.00022934	1.85741e-05	2.76488e-05	0.000750422	0
Rhodospirillales;Rhodospirillaceae;uncultured	0.00620314	0.00290106	0.00346106	0.00372266	0.00237563	0.00253945	0.004929	0.010875	0.0033025	0.00385209	0.00445884	0.00406629	0.00361432	0.00345669	0.000948144	0.0024788	0.00238992	0.000958124	0.00338015	0.00480442	0.00388075	0.00508508	0.0077164	0.00349658	0.00257947	0.00217337	0.00381755	0.0044751	0.0017216	0.00333337	0.00327328	0.00353759	0.00125647	0.00324074	0.00149885	0.00374153	0.000359233	0.005525	0.00288525	0.00682799	0.0010148	0.0039077	0.00821304	0.00204009	0.00261193	0.000965855	0.000774165	0.00167173	0.00102121
Rickettsiales;Family Incertae Sedis;Candidatus Odyssella	0	0	1.23169e-05	0	0	0	0	0	0	0	0	0	0	0	0	0	0	1.2775e-05	1.31014e-05	0	0	0	0	0	0	0	0	0	0	5.35051e-06	0	0	0	1.78063e-05	0	0	0	2.44469e-05	2.00365e-05	0	1.7347e-05	0	0	1.19303e-05	0	0	0	0	0
Rickettsiales;Rickettsiaceae;Rickettsia	0	0	0	0	0	1.04504e-05	0	0	1.15472e-05	0	0	0	3.19852e-05	1.99233e-05	0	0	0	0	1.31014e-05	9.86534e-06	0	0	8.02955e-06	0	0	0	1.04878e-05	1.85946e-05	1.56509e-05	1.0701e-05	0	1.42072e-05	9.85464e-05	1.78063e-05	0	0	0	0	0	1.46839e-05	0	1.28121e-05	0	0	3.82234e-05	7.42965e-05	4.14731e-05	7.42992e-06	0
Rickettsiales;Rickettsiaceae;uncultured	4.48961e-05	0	3.69508e-05	0	1.267e-05	3.13512e-05	3.21107e-05	7.85768e-06	3.46416e-05	0	8.70868e-05	1.54026e-05	0	9.96165e-06	0	0	5.62335e-05	1.2775e-05	0	0	1.76398e-05	0	0	0	2.06358e-05	0	3.14634e-05	3.0991e-05	0.000234764	5.35051e-06	5.07485e-05	2.84143e-05	7.39098e-05	0	0.000138622	0	6.13325e-05	0	2.00365e-05	0	0.000138776	5.12485e-05	0	0.000167025	0	0	0	0	0
Rickettsiales;SAR116 clade;Candidatus Puniceispirillum	0.000321755	0.00109261	0.000825235	0.001396	0.000703186	0.000397116	0.000353218	0.000133581	0.000161661	0.000144273	0	0.000154026	0.000735659	0.000129501	0	0.000202943	0.000449868	1.2775e-05	5.24054e-05	0.000355152	7.05592e-05	0.000378567	0.000273005	0.000251294	0.00019604	0.000165766	0.000209756	0.000123964	0	0.000133763	5.07485e-05	0.0001989	0.000566642	1.78063e-05	8.66386e-06	4.4018e-05	0	0.000977876	6.01094e-05	0.000102787	0	0.000909662	0.000227508	3.5791e-05	0.00101929	6.19138e-06	1.38244e-05	0	0
Salinisphaerales;Salinisphaeraceae;Salinisphaera	1.49654e-05	0	0	0	0	0	0	1.57154e-05	0	0	0	0	0	0	0	0	1.40584e-05	0	0	0	0	1.02315e-05	8.02955e-06	0	0	0	0	6.19821e-06	0.000313018	0	0	0	0	0	5.19832e-05	0	5.25707e-05	0	0	0.000910399	0.000503062	1.28121e-05	4.55016e-05	3.5791e-05	1.27411e-05	0	0	7.42992e-06	7.79551e-06
Salinisphaerales;Salinisphaeraceae;ZD0417 marine group	0.000763233	0.00139402	0.000332557	0.000120086	0.00029141	3.13512e-05	0.000858962	0.0114015	0.00160506	0.00927676	0.0178005	0.00727004	0.000399814	0.00935399	0.00368317	0.00115967	0.00358488	0.00894249	0.00645897	0	0.011607	9.20839e-05	0	0	0.00114529	9.20921e-06	0.000933413	0.00637795	0.00647948	0.00546822	0.00999746	0.00826857	0.000468096	0.00587607	0.00854257	0.00388825	0.00201521	0.000855641	0.0105993	0.00342134	0.00477041	0.00017937	0.00805378	0.00431878	0.000853655	1.85741e-05	2.76488e-05	0	0.000148115
SAR11 clade;Surface 1;Candidatus Pelagibacter	0.0251418	0.025243	0.0299055	0.0267791	0.0254604	0.0329083	0.0143134	0.00979067	0.0177365	0.0226942	0.00719337	0.0262153	0.0329767	0.0241869	0.00426665	0.0289338	0.0178822	0.00251667	0.0197568	0.01978	0.02145	0.0211281	0.0181147	0.0173106	0.0175817	0.0108853	0.0200107	0.0171194	0.00446051	0.0199146	0.0307536	0.0295509	0.0171717	0.0145833	0.00725165	0.0126478	0.00180493	0.0132747	0.0167104	0.00826701	0.00320919	0.0116206	0.0181779	0.00823193	0.0213414	0.0245364	0.0179026	0.0209895	0.0220535
Sneathiellales;Sneathiellaceae;Sneathiella	0	0	0	0	0	0	0	1.57154e-05	0	0	1.74174e-05	0	0	0	0.000127635	0	0	0.0002044	0	0	0	0	0	0	0	0	0	0	0.000140858	0	0	0	0	0	8.66386e-06	1.46727e-05	1.75236e-05	0	0	0	6.07143e-05	0	0	7.1582e-05	0	0	0	0	0
Sphingobacteriales;Chitinophagaceae;Ferruginibacter	0.000299307	0.000320247	0.000369508	0.000165118	0.00030408	0.000303062	3.21107e-05	7.85768e-06	0	0	1.74174e-05	3.08052e-05	1.59926e-05	0	1.82335e-05	0	0	0	0	6.90574e-05	1.76398e-05	2.04631e-05	8.8325e-05	3.58992e-05	0	0	7.34145e-05	7.43785e-05	1.56509e-05	5.35051e-05	0.00017762	8.5243e-05	0.000172456	7.12251e-05	8.66386e-06	2.93453e-05	0	0.000195575	0.000120219	1.46839e-05	8.67348e-06	0.000140933	0.000250259	2.38607e-05	0	0.000185741	0.000165893	0	3.1182e-05
Sphingobacteriales;Chitinophagaceae;Sediminibacterium	0	0	0	0	0	0	0	0	0	0	0	0	0	0	0	0	0	0	0	0	0	0	0	0	0	0	0	0	0	0	7.61228e-05	4.26215e-05	0	1.78063e-05	0	0	0	0	0	0	0	0	0	0	7.64468e-05	6.19138e-06	1.38244e-05	0	0
Sphingobacteriales;Chitinophagaceae;uncultured	0	0	2.46339e-05	3.00215e-05	0	0	0	0	1.15472e-05	0	0	1.54026e-05	7.99629e-05	0	0	5.79836e-05	1.40584e-05	0	1.31014e-05	2.9596e-05	0	2.04631e-05	9.63546e-05	0	1.03179e-05	0	0.000304146	0	0	5.35051e-06	0	1.42072e-05	0.000271003	0	0	2.93453e-05	0	0	0	0	0	0	1.13754e-05	0	1.27411e-05	0	0	1.48598e-05	0
Sphingobacteriales;Saprospiraceae;Aureispira	1.49654e-05	0	2.46339e-05	0	6.33501e-06	0	4.81661e-05	7.85768e-06	2.30944e-05	4.32819e-05	0	0	0	1.99233e-05	0	0	1.40584e-05	0	3.93041e-05	2.9596e-05	1.76398e-05	1.02315e-05	8.02955e-06	2.87193e-05	0	0	5.24389e-05	4.33874e-05	0	5.35051e-06	0	0	2.46366e-05	0	8.66386e-06	0	0	0	8.01459e-05	0	0	1.28121e-05	1.13754e-05	0	3.82234e-05	2.47655e-05	1.38244e-05	7.42992e-06	0
Sphingobacteriales;Saprospiraceae;uncultured	0	0	0	7.50537e-06	0	0	0	0	0	0	6.96694e-05	0	0	0	0	0	1.40584e-05	0	0	0	0	0	0	0	0	0	0	0	0	0	0	0	9.85464e-05	0	0.000147286	0	8.76178e-06	0	0	0	0	0	0	0	1.27411e-05	0	4.14731e-05	0	0
Sphingomonadales;Erythrobacteraceae;Altererythrobacter	0	0	0	7.50537e-06	0	0	1.60554e-05	2.3573e-05	0	2.88546e-05	8.70868e-05	1.54026e-05	0	0	1.82335e-05	0	1.40584e-05	0	0	4.93267e-05	7.05592e-05	0	2.40886e-05	2.87193e-05	0	0	0	0	0.000234764	0	5.07485e-05	0	0	0	1.73277e-05	1.46727e-05	0.000105141	0	0	0.000323045	0.000277551	0.000204994	7.96278e-05	0.000322119	0	0	0	0	0
Sphingomonadales;Erythrobacteraceae;Croceicoccus	0	0	0	0	0	0	0	0	0	0	0.000121921	0	0	0	0	0	0	0	0	3.94614e-05	0	0	1.60591e-05	1.43597e-05	0	0	0	0	0.000547782	0	0	0	0	0	0	0	0	0	2.00365e-05	1.46839e-05	3.46939e-05	0	0	0	1.27411e-05	0	0	0	0
Sphingomonadales;Erythrobacteraceae;Erythrobacter	0.000164619	0.000207219	4.92678e-05	0.000135097	9.50251e-05	0.000386665	0.000288996	0.00104507	0.000127019	0.000230837	0.00583481	0.000154026	7.99629e-05	0.000438312	0.00198746	2.89918e-05	0.000337401	0.0021462	0.000864689	0.0014798	0.000793791	0.000716208	0.000417537	0.000459509	0.000412716	0.000524925	0.000125853	3.0991e-05	0.00342755	5.35051e-06	5.07485e-05	0	2.46366e-05	0.000213675	0.000537159	0.000352144	0.000762275	0	0.000180328	0.00298082	0.00564643	0.000307491	0.00179731	0.00486757	0.000866397	0.000111445	0.000124419	8.17291e-05	7.79551e-06
Sphingomonadales;Erythrobacteraceae;Porphyrobacter	2.99307e-05	0	0	0	1.9005e-05	0	0	0	0	0	5.22521e-05	3.08052e-05	0	0	0.000164102	1.44959e-05	1.40584e-05	0.000114975	9.17095e-05	6.90574e-05	5.29194e-05	9.20839e-05	7.22659e-05	6.46185e-05	0.000113497	1.84184e-05	0	0	0.000594735	0	0	0	0	0	6.0647e-05	1.46727e-05	0.000113903	0	2.00365e-05	0.0004552	0.00112755	0.000140933	0.00027301	0.00114531	2.54823e-05	1.23828e-05	0	0	2.33865e-05
Sphingomonadales;Erythrobacteraceae;uncultured	0.000770716	0.000904227	0.00076365	0.000705504	0.000690516	0.000532971	0.000417439	0.00124151	0.000311775	0.000692511	0.00365764	0.000338858	0.000607718	0.00084674	0.00209686	0.000405885	0.000323343	0.00238892	0.00112672	0.00119371	0.000617393	0.000920839	0.000554039	0.00043797	0.000629392	0.000478879	0.000325121	0.000260325	0.00391273	0.00021402	0.000659731	0.000497251	0.000517369	0.000836895	0.000970352	0.000542888	0.000946273	0.000342256	0.000781422	0.00264309	0.00544694	0.000512485	0.00214995	0.00589358	0.000993808	0.00263133	0.00192159	0.00314286	0.00298568
Sphingomonadales;Family Incertae Sedis;Kiloniella	0	0	0	7.50537e-06	0	1.04504e-05	8.02768e-06	2.3573e-05	0	0	0.000121921	0	1.59926e-05	9.96165e-06	1.82335e-05	0	0	3.83249e-05	0	9.86534e-06	0	1.02315e-05	1.60591e-05	7.17983e-06	0	9.20921e-06	0	0	0	0	0	1.42072e-05	4.92732e-05	0	0	0	0	0	4.00729e-05	2.93677e-05	3.46939e-05	0	4.55016e-05	5.96516e-05	0	0	0	0	0
Sphingomonadales;Sphingomonadaceae;Blastomonas	3.74134e-05	0	9.85355e-05	0.000187634	6.33501e-05	7.31529e-05	4.01384e-05	1.57154e-05	0	1.44273e-05	1.74174e-05	0.000138624	6.39703e-05	5.97699e-05	0.000109401	8.69754e-05	4.21751e-05	0	5.24054e-05	0.000187441	7.05592e-05	0.00013301	0.000136502	0.000236934	6.19074e-05	0.00011972	4.19511e-05	6.81803e-05	0	1.60515e-05	5.07485e-05	0	4.92732e-05	5.34188e-05	8.66386e-06	1.46727e-05	0	2.44469e-05	8.01459e-05	0	0	0	5.6877e-05	0	0.00011467	0	0	0	0
Sphingomonadales;Sphingomonadaceae;Novosphingobium	2.2448e-05	1.88381e-05	0	0	0	1.04504e-05	6.42214e-05	0.00198799	3.46416e-05	2.88546e-05	0.00229909	3.08052e-05	0	4.98082e-05	1.82335e-05	1.44959e-05	4.21751e-05	0.0001022	0.000183419	9.86534e-05	0.000388075	3.06946e-05	5.62068e-05	5.74387e-05	0.000134133	2.76276e-05	7.34145e-05	6.19821e-06	0.000328669	0	0	0	0	0	0	0	0.000131427	2.44469e-05	0.000280511	0.000998502	0.000477041	8.96849e-05	0.000193382	0.00036984	1.27411e-05	0	0	0	0
Sphingomonadales;Sphingomonadaceae;Sphingobium	0	3.76761e-05	0	0	1.267e-05	1.04504e-05	0	3.14307e-05	1.15472e-05	2.88546e-05	1.74174e-05	3.08052e-05	0	9.96165e-06	0	0	0	0	0.000117912	0.000917476	0.000493914	0.000450188	0.000602216	0.000215395	0.000226994	0.000128929	1.04878e-05	0	0.00306758	0	2.53743e-05	1.42072e-05	0	0	2.59916e-05	0	0.000543231	0	0	0.00183548	0.00333929	0.000576546	0.000170631	0.000536865	0.000152894	6.19138e-06	0	0	7.79551e-06
Sphingomonadales;Sphingomonadaceae;Sphingomonas	0.00215501	0.000866551	0.00109621	0.000960687	0.00192584	0.00102414	0.00155737	0.000935064	0.00145495	0.00150044	0.000957955	0.00166348	0.00227095	0.00161379	7.29341e-05	0.00197144	0.00129337	0.00012775	0.00179489	0.00241701	0.00197566	0.00203608	0.00195118	0.00223293	0.00251757	0.00149189	0.00149975	0.00181607	9.39055e-05	0.00159445	0.000989597	0.0011934	0.000295639	0.00119302	0.000155949	0.00111512	5.25707e-05	0.000953429	0.00194354	0.000807612	6.07143e-05	0.00194744	0.00127404	0.000226676	0.00143975	3.09569e-05	4.14731e-05	4.45795e-05	1.5591e-05
Sphingomonadales;Sphingomonadaceae;Sphingopyxis	0	0	0	0	0	0	0	0	0	0	1.74174e-05	0	0	9.96165e-06	0	0	0	3.83249e-05	1.31014e-05	9.86534e-06	0	3.06946e-05	2.40886e-05	0	0	1.84184e-05	0	0	6.26037e-05	0	0	0	0	0	8.66386e-06	0	8.76178e-05	0	0	0.000249626	0.000355613	5.12485e-05	4.55016e-05	0.000238607	0	0	0	0	0
Sphingomonadales;Sphingomonadaceae;Stakelama	0	0	0	0	0	0	0	0	0	0	0	0	0	9.96165e-06	0	0	0	0	0	0	0	0	0	0	0	0	0	0	3.13018e-05	0	0	0	0	0	0	0	0	0	0	0	8.67348e-06	0	0.000136505	2.38607e-05	0	0	0	0	0
SubsectionI;FamilyI;Gloeobacter	0	0	0	0	0	0	0	1.57154e-05	0	0	0	0	0	0	0	0	0	0	0	0	3.52796e-05	0	0	0	5.15895e-05	0.000257858	0	0	0	0	0	0	0	0	0	0	0	2.44469e-05	2.00365e-05	0	0	0	0	0	0	0	0	0	0
SubsectionI;FamilyI;Microcystis	8.23095e-05	0.000602818	0.000197071	0.00101322	0.000418111	0.000135855	0.000192664	0.00125723	4.61888e-05	0.000144273	0.00137597	3.08052e-05	6.39703e-05	0.00107586	0	0.000463869	0.000140584	0	0.000131014	8.8788e-05	0.000229317	5.11577e-05	0.000120443	5.74387e-05	0.000815114	0.00136296	0.000230731	0.000142559	0	0.000203319	0.000126871	4.26215e-05	0.000221729	0.000801282	0	0.000748305	0	0.000660066	0.00062113	0.000675457	0	7.68728e-05	0.00029576	0	0.00034401	0	0	0	0
SubsectionI;FamilyI;Prochlorococcus	0.0955538	0.0354721	0.0181182	0.0292484	0.0573318	0.0155711	0.19842	0.0774217	0.165345	0.0557904	0.0288257	0.0379983	0.0124102	0.067002	0.00103931	0.0657534	0.0997723	0.000945349	0.0556807	0.137079	0.075022	0.109119	0.188413	0.156994	0.111351	0.199895	0.11072	0.0971073	0.00137728	0.122965	0.0114184	0.0093199	0.00440995	0.0957443	0.000623798	0.0821815	0.000376757	0.0810903	0.0513735	0.0722739	0.00062449	0.10283	0.0611996	0.0111191	0.11704	0.000303377	0.000387083	0.000371496	6.23641e-05
SubsectionI;FamilyI;Synechococcus	0.0117478	0.0278615	0.0107157	0.0661973	0.0251627	0.00684502	0.0446981	0.0366089	0.0343645	0.126326	0.0326227	0.0770439	0.0859121	0.161528	0.0094632	0.11475	0.110611	0.00877641	0.0104549	0.0294579	0.0113953	0.0158896	0.03044	0.0188686	0.0281782	0.0328216	0.0314529	0.0447263	0.00109556	0.0429379	0.00913474	0.00645005	0.0156442	0.0660613	0.000372546	0.066922	0.000201521	0.0316832	0.0148671	0.0263869	0.000130102	0.0222034	0.0167105	0.00348366	0.0375991	0.00108349	0.00179717	0.000319486	0.000148115
SubsectionI;FamilyI;uncultured	0.000127206	0.000357923	1.23169e-05	0.000127591	8.23551e-05	0	0	0.000243588	0	0	6.96694e-05	0	0	0	0	0	0	0	1.31014e-05	0	0	0	0	0	0.000794478	0	3.14634e-05	4.33874e-05	0	2.67526e-05	2.53743e-05	0	0	0.000498575	0	0.000528216	8.76178e-06	0.0011979	0.000581058	0.000293677	0	0	0.000432265	0	1.27411e-05	0	0	0	0
SubsectionII;FamilyII;Pleurocapsa	0	0	0	1.50107e-05	0	0	0	7.85768e-05	0	0	1.74174e-05	0	0	2.98849e-05	0	0	0	0	0	1.97307e-05	0	0	8.02955e-06	0	0	9.20921e-06	0	0	0	1.60515e-05	0	0	0	1.78063e-05	0	1.46727e-05	0	0	0	4.40516e-05	0	0	0	0	0	0	0	0	0
SubsectionIII;FamilyI;Leptolyngbya	7.48268e-06	5.65142e-05	0	2.25161e-05	3.1675e-05	1.04504e-05	3.21107e-05	7.07191e-05	1.15472e-05	4.32819e-05	3.48347e-05	1.54026e-05	0	0	0	1.44959e-05	0	0	0	1.97307e-05	0	1.02315e-05	2.40886e-05	1.43597e-05	2.06358e-05	0	2.09756e-05	6.19821e-05	0	2.1402e-05	0	0	0	3.56125e-05	0	1.46727e-05	0	4.88938e-05	0	5.87354e-05	0	0.000115309	7.96278e-05	0	0	6.19138e-06	0	0	0
SubsectionIII;FamilyI;Limnothrix	8.97921e-05	5.65142e-05	2.46339e-05	0.000277699	9.50251e-05	0	0.00010436	0.00100578	6.92833e-05	0.000129846	0.00132372	7.70131e-05	3.19852e-05	0.000268964	0	0.000188447	0.000112467	0	0.00019652	1.97307e-05	0.000158758	0	1.60591e-05	2.15395e-05	0.000402398	4.6046e-05	7.34145e-05	4.33874e-05	0	8.02577e-05	2.53743e-05	4.26215e-05	0	0.000231481	0	0.000454852	0	0.000220022	0.000500912	0.0004552	8.67348e-06	0	0.000602896	2.38607e-05	3.82234e-05	0	0	0	0
SubsectionIII;FamilyI;Phormidium	1.49654e-05	3.76761e-05	4.92678e-05	0	3.1675e-05	0	1.60554e-05	3.92884e-05	0	0	0	0	0	9.96165e-06	0	0	0	0	1.31014e-05	1.97307e-05	0	1.02315e-05	0	0	0.000144451	9.20921e-06	2.09756e-05	6.19821e-06	0	1.0701e-05	0	0	0	0.00014245	0	8.80359e-05	0	0.000122234	6.01094e-05	8.81031e-05	0	0	3.41262e-05	0	2.54823e-05	0	0	0	0
SubsectionIII;FamilyI;uncultured	2.2448e-05	5.65142e-05	0	1.50107e-05	2.534e-05	0	1.60554e-05	4.71461e-05	1.15472e-05	0	6.96694e-05	0	0	0	0	0	0	0	0	0	1.76398e-05	0	1.60591e-05	0	0.000113497	1.84184e-05	4.19511e-05	1.23964e-05	0	1.0701e-05	0	1.42072e-05	4.92732e-05	0.000160256	8.66386e-06	0.000161399	0	0.000195575	4.00729e-05	2.93677e-05	0	6.40607e-05	6.82524e-05	0	5.09645e-05	1.85741e-05	8.29463e-05	7.42992e-06	0
Syntrophobacterales;Syntrophaceae;Smithella	5.98614e-05	5.65142e-05	1.23169e-05	4.50322e-05	3.1675e-05	3.13512e-05	0	2.3573e-05	0	1.44273e-05	0	0	0.000207904	4.98082e-05	0	4.34877e-05	1.40584e-05	0	3.93041e-05	0	1.76398e-05	1.02315e-05	0	1.43597e-05	8.25432e-05	6.44644e-05	0	1.23964e-05	0	2.1402e-05	0.000304491	0.000255729	0.000271003	8.90313e-05	0	7.33633e-05	0	7.33407e-05	6.01094e-05	0	0	0	4.55016e-05	1.19303e-05	1.27411e-05	0.000204315	9.67706e-05	2.97197e-05	2.33865e-05
Thermoplasmatales;Thermoplasmataceae;Thermoplasma	5.23787e-05	1.88381e-05	0	0	0	2.09008e-05	3.21107e-05	6.28615e-05	2.30944e-05	5.77092e-05	6.96694e-05	4.62079e-05	0	2.98849e-05	5.47006e-05	4.34877e-05	0	0	2.62027e-05	0	7.05592e-05	2.04631e-05	1.60591e-05	2.15395e-05	4.12716e-05	0	0	7.43785e-05	4.69528e-05	1.0701e-05	5.07485e-05	1.42072e-05	0	0	6.0647e-05	2.93453e-05	8.76178e-06	4.88938e-05	6.01094e-05	8.81031e-05	2.60204e-05	0	1.13754e-05	3.5791e-05	0	6.19138e-06	0	0	0
Thiotrichales;Family Incertae Sedis;Caedibacter	0	3.76761e-05	1.23169e-05	2.25161e-05	1.267e-05	0	8.02768e-06	3.92884e-05	1.15472e-05	5.77092e-05	3.48347e-05	0	1.59926e-05	9.96165e-06	0	0	0	0	2.62027e-05	0	0	1.02315e-05	0	0	1.03179e-05	1.84184e-05	0	2.47928e-05	3.13018e-05	3.21031e-05	0	0	0	5.34188e-05	0	2.93453e-05	8.76178e-06	2.44469e-05	6.01094e-05	5.87354e-05	8.67348e-06	7.68728e-05	5.6877e-05	2.38607e-05	2.54823e-05	0	0	0	0
Thiotrichales;Family Incertae Sedis;Candidatus Endoecteinascidia	0.000209515	9.41903e-05	0.000529628	0.00100572	0.000158375	0.000470269	0.000176609	0.00044003	0.000127019	0.000548238	0.000487686	0.000231039	1.59926e-05	2.98849e-05	5.47006e-05	0	2.81167e-05	3.83249e-05	5.24054e-05	1.97307e-05	0.000123479	0.00026602	0.000120443	0	0.000165086	6.44644e-05	0.00018878	0.000179748	0.000328669	0.000197969	0.000329866	0.000170486	7.39098e-05	0.000195869	0.000277244	8.80359e-05	6.13325e-05	4.88938e-05	0.000641167	0.000234942	0.00022551	0	0.000170631	0.000274398	0	0	0	0	0
Thiotrichales;Francisellaceae;Francisella	0	1.88381e-05	0	1.50107e-05	0	0	8.02768e-06	3.14307e-05	0	0	1.74174e-05	0	1.59926e-05	0	0	0	1.40584e-05	0	0	0	0	0	8.02955e-06	0	0	9.20921e-06	0	0	0	0	0	0	4.92732e-05	0	0	0	0	2.44469e-05	0	0	1.7347e-05	0	1.13754e-05	0	0	0	0	0	0
Thiotrichales;Piscirickettsiaceae;Cycloclasticus	0	0	0	0	0	0	0	0	0	0	0	0	0	0	0	0	0	0	0	0	0	0	0	0	0	0	0	0	0	0	0	0	0	0	0	0	0	0	4.00729e-05	0	8.67348e-06	6.40607e-05	0	1.19303e-05	1.27411e-05	0	0	0	2.33865e-05
Thiotrichales;Piscirickettsiaceae;endosymbionts	6.73441e-05	0.000150705	0.000110852	0.000105075	8.86901e-05	5.22521e-05	0	0	0	0	0	0	0	0	0	0	0	0	0	0	0	0	0	0	0	0	0	0	0	0	5.07485e-05	1.42072e-05	0.000197093	1.78063e-05	0	0	0	0	0	0	0	1.28121e-05	0	0	0	0	0	0	0
Thiotrichales;Piscirickettsiaceae;Methylophaga	5.23787e-05	0.000113028	1.23169e-05	5.25376e-05	0	0	2.4083e-05	3.92884e-05	0	5.77092e-05	0.000139339	3.08052e-05	3.19852e-05	0.00023908	0.000492305	0.000231934	0	0.00012775	0.000248926	6.90574e-05	0.000229317	6.13892e-05	3.21182e-05	0	2.06358e-05	3.68368e-05	8.39023e-05	9.91713e-05	0.000563433	1.0701e-05	0	0	0	0.000641026	0.000684445	0.000410834	0.00710581	0.000220022	0.000400729	0.00139497	0.000633164	0.000153746	3.41262e-05	0.000131234	1.27411e-05	0.000154784	0	0	0
Thiotrichales;Thiotrichaceae;Thiothrix	0.00307538	0.0027692	0.00206925	0.00114082	0.00330054	0.00143171	0.00119612	0.00098221	0.00173208	0.00181784	0.000121921	0.00127842	0.00220698	0.000488121	1.82335e-05	0.0010582	0.00106844	0	0.00133634	0.00106546	0.00121715	0.00141195	0.00052995	0.000710803	0.000722253	0.000414414	0.00136341	0.000880145	4.69528e-05	0.0010273	0.00170008	0.0021879	0.000739098	0.00176282	0.000181941	0.00133521	8.76178e-06	0.00112456	0.000581058	0.000484567	8.67348e-06	0.000576546	0.00133092	0.000143164	0.00118492	0.00227223	0.00161745	0.000267477	0.00198785
undef;undef;undef	0.0397629	0.0402193	0.0367045	0.0298789	0.0446555	0.035082	0.0305774	0.0870945	0.0450919	0.030961	0.118612	0.0438051	0.0141055	0.0396075	0.128692	0.028325	0.0313642	0.182171	0.0720181	0.0233907	0.058864	0.0227242	0.0191184	0.0150561	0.0342141	0.0313573	0.0357948	0.0403937	0.0633706	0.0393477	0.0805633	0.0831972	0.0693274	0.0731303	0.0485523	0.0757549	0.0301756	0.065591	0.0696468	0.0781915	0.0660659	0.080819	0.0741335	0.088523	0.0589659	0.047104	0.052657	0.0486957	0.0439043
Verrucomicrobiales;Rubritaleaceae;Rubritalea	0	0	0	7.50537e-06	0	0	0	2.3573e-05	0	0	0.000139339	0	0	0	0	0	0	1.2775e-05	6.55068e-05	9.86534e-06	0	1.02315e-05	2.40886e-05	7.17983e-06	0	0	1.04878e-05	0	0	5.35051e-06	0	0	0	1.78063e-05	3.46554e-05	0	3.50471e-05	0	2.00365e-05	0	0	6.40607e-05	7.96278e-05	0	0	6.19138e-06	2.76488e-05	0	0
Verrucomicrobiales;Verrucomicrobiaceae;Haloferula	3.74134e-05	5.65142e-05	3.69508e-05	6.00429e-05	1.267e-05	0	0	0	1.15472e-05	0	0	0	0	0	0	4.34877e-05	1.40584e-05	0	0	4.93267e-05	0	1.02315e-05	1.60591e-05	7.17983e-06	2.06358e-05	0	1.04878e-05	0	3.13018e-05	0	2.53743e-05	0	9.85464e-05	0	1.73277e-05	1.46727e-05	0	0	2.00365e-05	0	0	0	1.13754e-05	2.38607e-05	2.54823e-05	6.19138e-06	2.76488e-05	0	0
Verrucomicrobiales;Verrucomicrobiaceae;Prosthecobacter	0	0	0	0	0	0	8.02768e-06	0	0	0	0	0	1.59926e-05	0	0	1.44959e-05	0	0	0	0	0	0	0	0	0	0	0	0	0	0	0	0	0	0	0	1.46727e-05	0	0	0	1.46839e-05	0	0	0	0	0	0	0	0	0
Verrucomicrobiales;Verrucomicrobiaceae;Roseibacillus	0.00109247	0.000320247	0.000172437	0.000367763	4.43451e-05	0.000104504	6.42214e-05	7.85768e-06	2.30944e-05	5.77092e-05	0.000452851	7.70131e-05	6.39703e-05	3.98466e-05	0	0.000434877	0.000238992	0	0	6.90574e-05	0	1.02315e-05	1.60591e-05	5.74387e-05	6.19074e-05	0.000101301	0.000608292	0.000210739	0.000250415	0.000149814	0.000329866	0.000412008	0.00448386	0.000587607	0.000485176	0.000528216	0.000122665	0.00151571	0.000280511	0.00120408	0.00019949	0.000166558	0.00101241	0.00035791	0.000152894	0.000198124	0.000331785	0.000118879	0.00015591
Vibrionales;Vibrionaceae;Grimontia	0	0	0	2.25161e-05	0	0	1.60554e-05	3.92884e-05	4.61888e-05	2.88546e-05	3.48347e-05	0	4.79777e-05	0	0	0	1.40584e-05	0	2.62027e-05	2.9596e-05	0	4.09262e-05	4.81773e-05	3.58992e-05	1.03179e-05	9.20921e-06	1.04878e-05	0	0	2.1402e-05	0	0	0	0	0	0	0	7.33407e-05	0	0	0	0	0	1.19303e-05	0	0	0	0	0
Vibrionales;Vibrionaceae;Photobacterium	0	0	0	0	0	0	0	2.3573e-05	0	0	1.74174e-05	0	0	9.96165e-06	0	0	0	1.2775e-05	1.31014e-05	0	0	0	0	0	0	0	0	1.23964e-05	4.69528e-05	0	0	0	0	1.78063e-05	1.73277e-05	1.46727e-05	3.50471e-05	0	0	4.40516e-05	2.60204e-05	0	0	3.5791e-05	0	6.19138e-06	0	0	0
Vibrionales;Vibrionaceae;uncultured	2.2448e-05	0	0	0	0	2.09008e-05	3.21107e-05	3.92884e-05	3.46416e-05	0	0.000383182	7.70131e-05	3.19852e-05	0	3.64671e-05	2.89918e-05	2.81167e-05	0	9.17095e-05	6.90574e-05	1.76398e-05	4.09262e-05	8.02955e-06	2.87193e-05	2.06358e-05	9.20921e-06	3.14634e-05	3.0991e-05	7.82546e-05	1.0701e-05	0	0	0	7.12251e-05	1.73277e-05	1.46727e-05	1.75236e-05	2.44469e-05	2.00365e-05	2.93677e-05	4.33674e-05	6.40607e-05	5.6877e-05	4.77213e-05	5.09645e-05	0	0	0	0
Vibrionales;Vibrionaceae;Vibrio	6.73441e-05	0.000226057	2.46339e-05	0.000135097	2.534e-05	0.000114955	6.42214e-05	0.000282877	0.000427247	5.77092e-05	8.70868e-05	0.000138624	4.79777e-05	3.98466e-05	0	0.000101471	8.43502e-05	8.94249e-05	7.86081e-05	8.8788e-05	1.76398e-05	3.06946e-05	9.63546e-05	5.74387e-05	2.06358e-05	8.28828e-05	2.09756e-05	8.05767e-05	6.26037e-05	6.95567e-05	2.53743e-05	0	0	1.78063e-05	9.53025e-05	4.4018e-05	0.000219045	9.77876e-05	0	0.000161522	0.000954083	1.28121e-05	7.96278e-05	0.000143164	5.09645e-05	8.04879e-05	5.52975e-05	0	7.79551e-06
Victivallales;Victivallaceae;uncultured	0	1.88381e-05	0	7.50537e-06	6.33501e-06	1.04504e-05	0	0	0	0	0	0	0	1.99233e-05	0.000273503	0	0	0.000268275	1.31014e-05	0	0	0	0	0	0	0	1.04878e-05	0	0.000203462	0	5.07485e-05	1.42072e-05	0	0	0.000788411	0	0.000122665	2.44469e-05	4.00729e-05	1.46839e-05	0.000208163	0	1.13754e-05	0.000441422	1.27411e-05	0	0	0	0
[truncated: 66 more columns]

## Sheet: Table A5
Variable	TARA_018_SRF_0.22-1.6	TARA_023_DCM_0.22-1.6	TARA_023_SRF_0.22-1.6	TARA_025_SRF_0.22-1.6	TARA_030_DCM_0.22-1.6	TARA_030_SRF_0.22-1.6	TARA_031_SRF_0.22-1.6	TARA_032_DCM_0.22-1.6	TARA_032_SRF_0.22-1.6	TARA_033_SRF_0.22-1.6	TARA_034_DCM_0.22-1.6	TARA_034_SRF_0.22-1.6	TARA_036_SRF_0.22-1.6	TARA_038_DCM_0.22-1.6	TARA_038_MES_0.22-1.6	TARA_038_SRF_0.22-1.6	TARA_039_DCM_0.22-1.6	TARA_039_MES_0.22-1.6	TARA_041_DCM_0.22-1.6	TARA_041_SRF_0.22-1.6	TARA_042_DCM_0.22-1.6	TARA_042_SRF_0.22-1.6	TARA_045_SRF_0.22-1.6	TARA_048_SRF_0.22-1.6	TARA_052_DCM_0.22-1.6	TARA_052_SRF_0.22-1.6	TARA_058_DCM_0.22-3	TARA_064_DCM_0.22-3	TARA_064_MES_0.22-3	TARA_064_SRF_0.22-3	TARA_066_DCM_0.22-3	TARA_066_SRF_0.22-3	TARA_067_SRF_0.22-3	TARA_068_DCM_0.22-3	TARA_068_MES_0.22-3	TARA_068_SRF_0.22-3	TARA_070_MES_0.22-3	TARA_070_SRF_0.22-3	TARA_072_DCM_0.22-3	TARA_076_DCM_0.22-3	TARA_076_MES_0.22-3	TARA_076_SRF_0.22-3	TARA_078_DCM_0.22-3	TARA_078_MES_0.22-3	TARA_078_SRF_0.22-3	TARA_082_DCM_0.22-3	TARA_082_SRF_0.22-3	TARA_084_SRF_0.22-3	TARA_085_DCM_0.22-3
Mean_Depth [m]*	5.4	55.2	5.5	5.5	69.1	5.4	5.4	85.5	5.4	5.4	60.1	5.4	5.5	25.3	337.7	5.5	25.3	268.2	58.2	5.5	79	5.4	5.5	5.4	79	5.5	67.1	63.6	990.8	5.5	28.6	5.4	5.5	40.3	722.7	5.4	791.6	5.4	95.4	148	792.8	5.5	118.3	792.7	5.6	41.8	5.5	5.9	87.4
Mean_Temperature [deg C]*	21.4	15.7	17.6	18.3	19	20.5	25.1	26.1	25.8	27.3	27.6	27.6	25.6	25.5	15	26.2	26.8	15.6	27.1	29.1	27.7	30	30.5	29.8	24.9	27.9	25.3	22.3	7.7	22.2	15	15	12.8	16.8	7	16.8	4.2	19.8	24.1	21.6	4.7	23.3	19.3	5.9	19.9	7	7.3	1.8	-0.8
Mean_Salinity [PSU]*	37.9	38.4	38.2	38.2	39.3	39.4	40	40.2	39.7	38.9	38.9	38.6	36.5	35.5941	36	36.6	36.3	35.9	36.5	36	35.1	34.6	35.1	34.2	34.9	34.6	35.2	35.3	34.6	35.3	35.3	35.3	34.8	35.7	34.5	35.7	34.4	36.4	36.6	36.7	34.4	37.1	36.3	34.4	36.3	34.1	34	33.7	34.3
Mean_Oxygen [umol/kg]*	207.8	224.3	220	218	218.1	207.6	188.8	180	188.4	182.8	175.4	184.1	210.9	154.7	2.4	199.9	193	2.3	148.3	187.4	132.8	189.3	185.2	187.3	192.6	191.7	185	207.4	193	210	240.4	238.9	249.4	231.7	195.2	231.9	161.7	215.7	194.4	203.8	192.2	206.2	217.1	214.8	221.5	306.2	305	338.3	325.4
NO2 [umol/L]**	0.02	0.01	0.01	0	0.01	0	0.01	0.01	0.01	0	0.27	0.02	0.05	0.7	0.69	0.01	0.02	2.07	0.07	0	0.15	0	0.02	0.01	0.03	0	0.03	0	0	0	0.26	0.3	0.17	0.29	0	0.25	0.01	0.05	0.01	0.02	0	0	0.05	0	0	0.14	0.15	0.27	0.06
PO4 [umol/L]**	0.03	0.01	0.01	0.01	0	0	0.02	0.03	0.02	0.05	0.09	0.19	0.37	0.42	2.64	0.32	0.26	2.64	0.34	0.14	0.34	0.08	1.94	0.08	0.18	0.12	0	0.08	1.12	0.08	0.37	0.34	1.02	0.23	1.53	0.23	2.52	0.36	0.14	0.04	0.94	0.06	0	1.95	0	1.42	1.3	1.72	2.31
NO2NO3 [umol/L]**	0.12	0.05	0.04	0.03	0.02	0.05	0.03	0.01	0	0	0.64	0.03	0.13	1.86	23.43	0.06	0.09	21.22	0.49	0.09	1.39	0.03	28.64	0.06	0.47	0	0.06	0.02	15.24	0	3.23	3.34	7.09	1.08	22.08	1.3	36.73	0.99	0.04	0	12.08	0	0.1	28.21	0.02	19.07	18.15	25.3	31
SI [umol/L]**	0.56	1.05	1.38	1.05	0.67	0.82	0.82	0.85	0.87	1.15	1.35	3.91	1.2	1.63	38.94	1.18	1.28	38.62	1.38	1.47	3.2	2.21	15.14	2.12	3.22	2.67	2.51	1.75	5.89	1.77	2.47	2.74	13.88	2.44	12.08	2.6	44.86	1.36	1.32	0.71	4.39	0.81	0.32	13.93	0.48	3.08	1.82	16.55	81.82
Okubo-Weiss	0.14	-0.39	-0.39	0.18	-0.86	-0.86	-0.155861	-0.0252153	-0.21264	-0.130211	-0.00771394	-0.15223	-0.03	0.01	0.01	0.01	0.33	0.33	-0.16	-0.16	-0.03	-0.03	0.01	-0.07	0.47	0.47	0.21	0.52	0.52	0.52	0.01	0.01	0.04	-0.25	-0.25	-0.25	0	0	0.04	0.01	0.01	0.01	-0.04	-0.04	-0.04	-0.01	-0.01	0.16	0
Lyapunov_exp.	0	0	0	0.02	0.03	0.03	0	0	0	0	0	0	0.07	0.07	0.07	0.07	0.03	0.03	0.03	0.03	0.04	0.04	0	0.05	0.05	0.05	0.33	0.08	0.08	0.08	0.05	0.05	0.14	0.04	0.04	0.04	0.04	0.04	0.02	0.02	0.02	0.02	0.08	0.08	0.08	0.05	0.05	0.32	0
retention	7.67	1.89	1.89	1.25	40.81	40.81	0	0	0	0	0	0	18.83	1.08	1.08	1.08	2.14	2.14	21.64	21.64	7.06	7.06	0	6.19	0	0	0	1.28	1.28	1.28	0	0	1.11	31.83	31.83	31.83	10.81	10.81	0	3.53	3.53	3.53	14.53	14.53	14.53	2.92	2.92	1.83	3.08
Mean Depth MLD Sigma [m]*	39	9	9	29	41	41	45	35	35	27	26	26	7	11	11	11	9	9	5	5	21	21	14	17	47	47	17	71	71	71	90	90	12	187	187	187	147	147	75	34	34	34	34	34	34	29	29	42	38
Mean Depth Max Fluo [m]*	84	54	54	54	77	77	84	80	80	53	43	43	21	32	32	32	35	35	65	65	76	76	48	59	71	71	69	52	52	52	22	22	10	37	37	37	54	54	97	129	129	129	113	113	113	45	45	69	49
Mean Depth Max N2 [m]*	57	55	55	38	66	66	90	142	142	79	78	78	23	108	108	108	83	83	57	57	103	103	47	30	69	69	79	161	161	161	104	104	25	200	200	200	154	154	98	154	154	154	41	41	41	62	62	88	51
Mean Depth Max O2 [m]*	56	32	32	33	65	65	33	28	28	33	28	28	28	32	32	32	29	29	30	30	32	32	28	28	333	333	34	609	609	609	29	29	56	56	56	56	29	29	29	53	53	53	317	317	317	60	60	55	31
Mean Depth Min O2 [m]*	395	157	157	374	260	260	401	287	287	248	217	217	378	487	487	487	555	555	422	422	168	168	869	111	441	441	825	562	562	562	433	433	101	772	772	772	239	239	270	395	395	395	409	409	409	556	556	519	427
Mean Depth Nitracline [m]*	205.368	196.709	198.745	198.79	307	307	139	231	231	172	149	149	88	123	123	123	115	115	75	75	85	85	132	61	148	148	93	424	424	424	106	106	37	450	450	450	158	158	132	395	395	395	436	436	436	63	63	91	275
miTAG.SILVA.Taxo.Richness	2754	2943	2658	2724	2393	2215	2261	3146	2142	2143	3330	2230	2162	2354	2840	2197	2238	3024	2654	2520	2545	2331	2154	1998	2558	2127	2496	2541	3640	2328	2942	2866	3445	2818	3396	2911	3208	2766	3000	3993	4037	2265	3458	4478	2585	2696	2667	2030	1823
miTAG.SILVA.Phylo.Diversity	423	441	408	419	375	344	366	505	348	354	532	371	342	383	476	354	362	513	416	407	407	388	359	331	398	349	397	404	572	363	432	417	490	441	545	443	508	441	465	595	606	365	539	677	416	383	377	297	284
miTAG.SILVA.Chao	4030	4076	3735	3720	3191	3185	3358	4409	2996	2993	4936	3191	3048	3314	4587	2935	3181	5017	3901	3964	3879	3665	3345	3066	3632	3096	3562	3452	6277	3176	3902	3801	4879	3797	5526	4047	5062	3896	4373	6142	6449	2710	4628	7168	3392	3778	3890	2876	2654
miTAG.SILVA.ace	3931	3974	3632	3635	3170	3027	3229	4349	2934	2927	4776	3120	2967	3235	4553	2883	3049	4988	3804	3812	3662	3569	3226	2983	3553	3016	3484	3366	6068	3044	3806	3672	4765	3690	5352	3926	4886	3759	4263	6034	6385	2679	4592	7220	3377	3681	3745	2792	2594
miTAG.SILVA.Shannon	6.61	6.74	6.58	6.71	6.56	6.38	6.35	6.55	6.32	6.47	6.46	6.51	6.41	6.47	5.77	6.55	6.51	5.49	6.45	6.56	6.47	6.51	6.3	6.31	6.65	6.26	6.64	6.64	6.79	6.56	6.66	6.65	6.92	6.58	6.92	6.49	6.18	6.56	6.7	6.86	6.89	6.41	6.83	6.91	6.6	6.44	6.36	6.16	5.87
OG.Shannon	7.14	7.15	7.13	7.17	7.14	7.12	7.08	7.2	7.04	7.16	7.19	7.15	7.12	7.17	7.18	7.14	7.14	7.22	7.12	7.1	7.11	7.09	7.06	7.06	7.11	7.08	7.12	7.16	7.18	7.1	7.14	7.13	7.23	7.17	7.15	7.18	7.37	7.16	7.17	7.32	7.29	7.17	7.18	7.17	7.12	7.18	7.21	7.2	7.15
OG.Richness	14161	15924	14477	14408	12843	12612	14134	17321	13296	13578	17914	14190	12504	14995	16980	13741	14680	17308	16485	16594	15301	15541	14553	13177	15564	14573	15238	16260	19651	13216	14522	13082	14423	16121	17660	16906	19397	16493	17195	21732	21378	17695	18431	20751	15863	12940	12924	12175	10090
OG.Evenness	0.747	0.739	0.745	0.749	0.755	0.754	0.74	0.737	0.742	0.753	0.734	0.748	0.754	0.745	0.738	0.749	0.744	0.739	0.733	0.731	0.738	0.735	0.736	0.744	0.737	0.739	0.74	0.739	0.726	0.748	0.745	0.752	0.755	0.741	0.731	0.738	0.747	0.737	0.735	0.733	0.731	0.733	0.731	0.721	0.736	0.759	0.761	0.766	0.776
FC - heterotrophs [cells/mL]	633618	594712	746759	264404	598682	232380	473351	294828	444313	556091	370459	480515	2216959	1963051	609896	1626279	703226	972004	491755	491899	567139	808564	393599	313030	393152	425006	659427	480670	39746	570751	526353	564191	1840174	549370	60123	439221	33173	572821	302791	266887	70300	418710	421977	220787	447396	445364	10639	265149	202364
FC - autotrophs [cells/mL]	39180	29838	57854	34000	48034	36418	204723	29385	206786	215346	16783	104486	231702	279788	0	285872	246739	0	123011	249308	29694	188746	305984	148147	153771	206037	233917	197050	0	403151	36479	32703	113647	226449	0	192777	0	117261	123447	126802	0	191229	48836	0	213507	0	0	0	0
FC - bacteria [cells/mL]	672798	624550	804613	298404	646716	268797	678074	324213	651100	771437	16783	585001	2448661	2242839	609896	1912151	949965	972004	614766	741207	29694	997310	699583	461176	546924	631044	893344	677720	39746	973902	562832	596894	1953821	775819	60123	631998	33173	690082	426238	393689	70300	609939	470813	220787	660903	445364	10639	265149	202364
FC - picoeukaryotes [cells/mL]	947	1090	1499	1123	669	1225	1192	374	1437	4410	99	6442	4807	11930	0	8040	6045	0	4463	818	1333	909	818	566	3775	3913	2606	7162	0	7078	12356	15397	46597	15436	0	18473	0	9740	3263	3021	0	2215	2505	0	5498	7963	0	1506	787
minimum generation time [h]	14	17	18	21	15	15	13	12	14	11	13	11	12	9	46	11	11	46	11	14	12	14	13	13	13	15	13	9	24	11	11	11	13	9	22	10	11	9	14	16	38	16	12	34	14	8	10	9	10
[truncated: 66 more columns]

## Sheet: Table A6
Sample	INSDC sample accession number(s)	INSDC run accession number(s)	Corresponding nucleotides data published at ENA	PANGAEA sample identifier	Corresponding contextual data published at PANGAEA	Station identifier [TARA_station#]	Date/Time [yyyy-mm-ddThh:mm]	Latitude [degrees North]	Longitude [degrees East]	Sampling depth [m]	Environmental Feature	Marine pelagic biomes (Longhurst 2007)	Ocean and sea regions (IHO General Sea Areas 1953) [MRGID registered at www.marineregions.com]	Marine pelagic biomes (Longhurst 2007) [MRGID registered at www.marineregions.com]
TARA_018_SRF_0.22-1.6	ERS488330	ERR598993|ERR599140	http://www.ebi.ac.uk/ena/data/view/ERR598993,ERR599140	TARA_A100000164	http://www.pangaea.de/search?All&q=TARA_A100000164	TARA_018	2009-11-02T08:13:00Z	35.759	14.2574	5	(SRF) surface water layer (ENVO:00002042)	Westerlies Biome	(MS) Mediterranean Sea [MRGID:1905]	(MEDI) Mediterranean Sea, Black Sea Province [MRGID:21465]
TARA_030_DCM_0.22-1.6	ERS478040	ERR318618|ERR318619|ERR318620|ERR318621	http://www.ebi.ac.uk/ena/data/view/ERR318618,ERR318619,ERR318620,ERR318621	TARA_A100001011	http://www.pangaea.de/search?All&q=TARA_A100001011	TARA_030	2009-12-15T15:23:37Z	33.9235	32.8118	70	(DCM) deep chlorophyll maximum layer (ENVO:01000326)	Westerlies Biome	(MS) Mediterranean Sea [MRGID:1905]	(MEDI) Mediterranean Sea, Black Sea Province [MRGID:21465]
TARA_030_SRF_0.22-1.6	ERS478017	ERR315862|ERR315863	http://www.ebi.ac.uk/ena/data/view/ERR315862,ERR315863	TARA_A100001015	http://www.pangaea.de/search?All&q=TARA_A100001015	TARA_030	2009-12-15T10:41:00Z	33.9179	32.898	5	(SRF) surface water layer (ENVO:00002042)	Westerlies Biome	(MS) Mediterranean Sea [MRGID:1905]	(MEDI) Mediterranean Sea, Black Sea Province [MRGID:21465]
TARA_032_SRF_0.22-1.6	ERS488569	ERR599041|ERR599116|ERR599155	http://www.ebi.ac.uk/ena/data/view/ERR599041,ERR599116,ERR599155	TARA_A100001035	http://www.pangaea.de/search?All&q=TARA_A100001035	TARA_032	2010-01-11T07:21:00Z	23.36	37.2183	5	(SRF) surface water layer (ENVO:00002042)	Coastal Biome	(RS) Red Sea [MRGID:4264]	(REDS) Red Sea, Persian Gulf Province [MRGID:21474]
TARA_032_DCM_0.22-1.6	ERS488599	ERR599061|ERR599097	http://www.ebi.ac.uk/ena/data/view/ERR599061,ERR599097	TARA_A100001037	http://www.pangaea.de/search?All&q=TARA_A100001037	TARA_032	2010-01-11T14:17:00Z	23.4183	37.245	80	(DCM) deep chlorophyll maximum layer (ENVO:01000326)	Coastal Biome	(RS) Red Sea [MRGID:4264]	(REDS) Red Sea, Persian Gulf Province [MRGID:21474]
TARA_033_SRF_0.22-1.6	ERS488621	ERR599049|ERR599134	http://www.ebi.ac.uk/ena/data/view/ERR599049,ERR599134	TARA_A100001234	http://www.pangaea.de/search?All&q=TARA_A100001234	TARA_033	2010-01-13T07:16:00Z	21.9467	38.2517	5	(SRF) surface water layer (ENVO:00002042)	Coastal Biome	(RS) Red Sea [MRGID:4264]	(REDS) Red Sea, Persian Gulf Province [MRGID:21474]
TARA_031_SRF_0.22-1.6	ERS488545	ERR598969|ERR599106	http://www.ebi.ac.uk/ena/data/view/ERR598969,ERR599106	TARA_A100001388	http://www.pangaea.de/search?All&q=TARA_A100001388	TARA_031	2010-01-09T07:15:00Z	27.16	34.835	5	(SRF) surface water layer (ENVO:00002042)	Coastal Biome	(RS) Red Sea [MRGID:4264]	(REDS) Red Sea, Persian Gulf Province [MRGID:21474]
TARA_066_SRF_0.22-3	ERS490124	ERR598973|ERR599068|ERR599173	http://www.ebi.ac.uk/ena/data/view/ERR598973,ERR599068,ERR599173	TARA_B000000475	http://www.pangaea.de/search?All&q=TARA_B000000475	TARA_066	2010-07-15T12:22:00Z	-34.9449	17.9189	5	(SRF) surface water layer (ENVO:00002042)	Coastal Biome	(SAO) South Atlantic Ocean [MRGID:1914]	(BENG) Benguela Current Coastal Province [MRGID:21470]
TARA_066_DCM_0.22-3	ERS490163	ERR598982|ERR599107	http://www.ebi.ac.uk/ena/data/view/ERR598982,ERR599107	TARA_B000000477	http://www.pangaea.de/search?All&q=TARA_B000000477	TARA_066	2010-07-15T15:36:10Z	-34.8901	18.0459	30	(DCM) deep chlorophyll maximum layer (ENVO:01000326)	Coastal Biome	(SAO) South Atlantic Ocean [MRGID:1914]	(BENG) Benguela Current Coastal Province [MRGID:21470]
TARA_058_DCM_0.22-3	ERS489846	ERR599026	http://www.ebi.ac.uk/ena/data/view/ERR599026	TARA_B000000557	http://www.pangaea.de/search?All&q=TARA_B000000557	TARA_058	2010-06-29T15:00:00Z	-17.2855	42.2866	66	(DCM) deep chlorophyll maximum layer (ENVO:01000326)	Coastal Biome	(IO) Indian Ocean [MRGID:1904]	(EAFR) Eastern Africa Coastal Province [MRGID:21473]
TARA_034_SRF_0.22-1.6	ERS488649	ERR598959|ERR598991	http://www.ebi.ac.uk/ena/data/view/ERR598959,ERR598991	TARA_B100000003	http://www.pangaea.de/search?All&q=TARA_B100000003	TARA_034	2010-01-20T04:27:00Z	18.3967	39.875	5	(SRF) surface water layer (ENVO:00002042)	Coastal Biome	(RS) Red Sea [MRGID:4264]	(REDS) Red Sea, Persian Gulf Province [MRGID:21474]
TARA_034_DCM_0.22-1.6	ERS488685	ERR598975|ERR599111	http://www.ebi.ac.uk/ena/data/view/ERR598975,ERR599111	TARA_B100000029	http://www.pangaea.de/search?All&q=TARA_B100000029	TARA_034	2010-01-20T11:50:00Z	18.4417	39.8567	60	(DCM) deep chlorophyll maximum layer (ENVO:01000326)	Coastal Biome	(RS) Red Sea [MRGID:4264]	(REDS) Red Sea, Persian Gulf Province [MRGID:21474]
TARA_038_DCM_0.22-1.6	ERS488830	ERR598949|ERR599082	http://www.ebi.ac.uk/ena/data/view/ERR598949,ERR599082	TARA_B100000073	http://www.pangaea.de/search?All&q=TARA_B100000073	TARA_038	2010-03-15T11:18:00Z	19.0284	64.5126	25	(DCM) deep chlorophyll maximum layer (ENVO:01000326)	Trades Biome	(IO) Indian Ocean [MRGID:1904]	(MONS) Indian Monsoon Gyres Province [MRGID:21471]
TARA_039_DCM_0.22-1.6	ERS488916	ERR599145	http://www.ebi.ac.uk/ena/data/view/ERR599145	TARA_B100000085	http://www.pangaea.de/search?All&q=TARA_B100000085	TARA_039	2010-03-18T11:33:00Z	18.5839	66.4727	25	(DCM) deep chlorophyll maximum layer (ENVO:01000326)	Trades Biome	(IO) Indian Ocean [MRGID:1904]	(MONS) Indian Monsoon Gyres Province [MRGID:21471]
TARA_042_SRF_0.22-1.6	ERS489087	ERR599075|ERR599141	http://www.ebi.ac.uk/ena/data/view/ERR599075,ERR599141	TARA_B100000123	http://www.pangaea.de/search?All&q=TARA_B100000123	TARA_042	2010-04-04T02:47:00Z	6.0001	73.8955	5	(SRF) surface water layer (ENVO:00002042)	Trades Biome	(IO) Indian Ocean [MRGID:1904]	(MONS) Indian Monsoon Gyres Province [MRGID:21471]
TARA_042_DCM_0.22-1.6	ERS489134	ERR599013|ERR599130	http://www.ebi.ac.uk/ena/data/view/ERR599013,ERR599130	TARA_B100000131	http://www.pangaea.de/search?All&q=TARA_B100000131	TARA_042	2010-04-04T09:50:00Z	5.9998	73.9067	80	(DCM) deep chlorophyll maximum layer (ENVO:01000326)	Trades Biome	(IO) Indian Ocean [MRGID:1904]	(MONS) Indian Monsoon Gyres Province [MRGID:21471]
TARA_045_SRF_0.22-1.6	ERS489236	ERR599045|ERR599054	http://www.ebi.ac.uk/ena/data/view/ERR599045,ERR599054	TARA_B100000161	http://www.pangaea.de/search?All&q=TARA_B100000161	TARA_045	2010-04-13T03:21:00Z	0.0033	71.6428	5	(SRF) surface water layer (ENVO:00002042)	Trades Biome	(IO) Indian Ocean [MRGID:1904]	(MONS) Indian Monsoon Gyres Province [MRGID:21471]
TARA_052_SRF_0.22-1.6	ERS489529	ERR599098|ERR599139	http://www.ebi.ac.uk/ena/data/view/ERR599098,ERR599139	TARA_B100000212	http://www.pangaea.de/search?All&q=TARA_B100000212	TARA_052	2010-05-17T04:10:00Z	-16.957	53.9801	5	(SRF) surface water layer (ENVO:00002042)	Trades Biome	(IO) Indian Ocean [MRGID:1904]	(ISSG) Indian South Subtropical Gyre Province [MRGID:21472]
TARA_052_DCM_0.22-1.6	ERS489585	ERR599002|ERR599016	http://www.ebi.ac.uk/ena/data/view/ERR599002,ERR599016	TARA_B100000214	http://www.pangaea.de/search?All&q=TARA_B100000214	TARA_052	2010-05-17T11:42:00Z	-16.9534	53.9601	75	(DCM) deep chlorophyll maximum layer (ENVO:01000326)	Trades Biome	(IO) Indian Ocean [MRGID:1904]	(ISSG) Indian South Subtropical Gyre Province [MRGID:21472]
TARA_048_SRF_0.22-1.6	ERS489315	ERR599019|ERR599138	http://www.ebi.ac.uk/ena/data/view/ERR599019,ERR599138	TARA_B100000242	http://www.pangaea.de/search?All&q=TARA_B100000242	TARA_048	2010-04-19T07:56:00Z	-9.3921	66.4228	5	(SRF) surface water layer (ENVO:00002042)	Trades Biome	(IO) Indian Ocean [MRGID:1904]	(ISSG) Indian South Subtropical Gyre Province [MRGID:21472]
TARA_041_SRF_0.22-1.6	ERS489043	ERR599011|ERR599074	http://www.ebi.ac.uk/ena/data/view/ERR599011,ERR599074	TARA_B100000282	http://www.pangaea.de/search?All&q=TARA_B100000282	TARA_041	2010-03-30T02:47:00Z	14.6059	69.9776	5	(SRF) surface water layer (ENVO:00002042)	Trades Biome	(IO) Indian Ocean [MRGID:1904]	(MONS) Indian Monsoon Gyres Province [MRGID:21471]
TARA_041_DCM_0.22-1.6	ERS489074	ERR598977|ERR599053	http://www.ebi.ac.uk/ena/data/view/ERR598977,ERR599053	TARA_B100000287	http://www.pangaea.de/search?All&q=TARA_B100000287	TARA_041	2010-03-30T10:56:00Z	14.5536	70.0128	60	(DCM) deep chlorophyll maximum layer (ENVO:01000326)	Trades Biome	(IO) Indian Ocean [MRGID:1904]	(MONS) Indian Monsoon Gyres Province [MRGID:21471]
TARA_064_SRF_0.22-3	ERS489917	ERR598970|ERR599088|ERR599150	http://www.ebi.ac.uk/ena/data/view/ERR598970,ERR599088,ERR599150	TARA_B100000401	http://www.pangaea.de/search?All&q=TARA_B100000401	TARA_064	2010-07-07T04:48:00Z	-29.5019	37.9889	5	(SRF) surface water layer (ENVO:00002042)	Coastal Biome	(IO) Indian Ocean [MRGID:1904]	(EAFR) Eastern Africa Coastal Province [MRGID:21473]
TARA_064_DCM_0.22-3	ERS490002	ERR598972|ERR599023|ERR599025	http://www.ebi.ac.uk/ena/data/view/ERR598972,ERR599023,ERR599025	TARA_B100000405	http://www.pangaea.de/search?All&q=TARA_B100000405	TARA_064	2010-07-08T06:21:00Z	-29.5333	37.9117	65	(DCM) deep chlorophyll maximum layer (ENVO:01000326)	Coastal Biome	(IO) Indian Ocean [MRGID:1904]	(EAFR) Eastern Africa Coastal Province [MRGID:21473]
TARA_064_MES_0.22-3	ERS489987	ERR599021|ERR599164	http://www.ebi.ac.uk/ena/data/view/ERR599021,ERR599164	TARA_B100000408	http://www.pangaea.de/search?All&q=TARA_B100000408	TARA_064	2010-07-07T12:13:35Z	-29.5046	37.9599	1000	(MES) mesopelagic zone (ENVO:00000213)	Coastal Biome	(IO) Indian Ocean [MRGID:1904]	(EAFR) Eastern Africa Coastal Province [MRGID:21473]
TARA_072_DCM_0.22-3	ERS490476	ERR599133|ERR599137	http://www.ebi.ac.uk/ena/data/view/ERR599133,ERR599137	TARA_B100000427	http://www.pangaea.de/search?All&q=TARA_B100000427	TARA_072	2010-10-05T15:35:00Z	-8.7296	-17.9604	100	(DCM) deep chlorophyll maximum layer (ENVO:01000326)	Trades Biome	(SAO) South Atlantic Ocean [MRGID:1914]	(SATL) South Atlantic Gyral Province [MRGID:21459]
TARA_070_MES_0.22-3	ERS490373	ERR599044|ERR599149	http://www.ebi.ac.uk/ena/data/view/ERR599044,ERR599149	TARA_B100000446	http://www.pangaea.de/search?All&q=TARA_B100000446	TARA_070	2010-09-21T11:57:54Z	-20.4075	-3.1641	800	(MES) mesopelagic zone (ENVO:00000213)	Trades Biome	(SAO) South Atlantic Ocean [MRGID:1914]	(SATL) South Atlantic Gyral Province [MRGID:21459]
TARA_070_SRF_0.22-3	ERS490327	ERR599135|ERR599165	http://www.ebi.ac.uk/ena/data/view/ERR599135,ERR599165	TARA_B100000459	http://www.pangaea.de/search?All&q=TARA_B100000459	TARA_070	2010-09-21T06:55:00Z	-20.4091	-3.1759	5	(SRF) surface water layer (ENVO:00002042)	Trades Biome	(SAO) South Atlantic Ocean [MRGID:1914]	(SATL) South Atlantic Gyral Province [MRGID:21459]
TARA_068_MES_0.22-3	ERS490230	ERR598947|ERR599131	http://www.ebi.ac.uk/ena/data/view/ERR598947,ERR599131	TARA_B100000470	http://www.pangaea.de/search?All&q=TARA_B100000470	TARA_068	2010-09-13T13:02:33Z	-31.0198	4.6685	700	(MES) mesopelagic zone (ENVO:00000213)	Trades Biome	(SAO) South Atlantic Ocean [MRGID:1914]	(SATL) South Atlantic Gyral Province [MRGID:21459]
TARA_068_SRF_0.22-3	ERS490265	ERR599129|ERR599171|ERR599174	http://www.ebi.ac.uk/ena/data/view/ERR599129,ERR599171,ERR599174	TARA_B100000475	http://www.pangaea.de/search?All&q=TARA_B100000475	TARA_068	2010-09-14T06:55:00Z	-31.0266	4.665	5	(SRF) surface water layer (ENVO:00002042)	Trades Biome	(SAO) South Atlantic Ocean [MRGID:1914]	(SATL) South Atlantic Gyral Province [MRGID:21459]
TARA_068_DCM_0.22-3	ERS490296	ERR599017|ERR599056|ERR599103	http://www.ebi.ac.uk/ena/data/view/ERR599017,ERR599056,ERR599103	TARA_B100000482	http://www.pangaea.de/search?All&q=TARA_B100000482	TARA_068	2010-09-14T13:30:00Z	-31.027	4.6802	50	(DCM) deep chlorophyll maximum layer (ENVO:01000326)	Trades Biome	(SAO) South Atlantic Ocean [MRGID:1914]	(SATL) South Atlantic Gyral Province [MRGID:21459]
TARA_067_SRF_0.22-3	ERS490183	ERR598994|ERR599144	http://www.ebi.ac.uk/ena/data/view/ERR598994,ERR599144	TARA_B100000497	http://www.pangaea.de/search?All&q=TARA_B100000497	TARA_067	2010-09-07T06:19:00Z	-32.2401	17.7103	5	(SRF) surface water layer (ENVO:00002042)	Coastal Biome	(SAO) South Atlantic Ocean [MRGID:1914]	(BENG) Benguela Current Coastal Province [MRGID:21470]
TARA_076_SRF_0.22-3	ERS490542	ERR599010|ERR599126	http://www.ebi.ac.uk/ena/data/view/ERR599010,ERR599126	TARA_B100000513	http://www.pangaea.de/search?All&q=TARA_B100000513	TARA_076	2010-10-16T09:55:00Z	-20.9354	-35.1803	5	(SRF) surface water layer (ENVO:00002042)	Trades Biome	(SAO) South Atlantic Ocean [MRGID:1914]	(SATL) South Atlantic Gyral Province [MRGID:21459]
TARA_076_DCM_0.22-3	ERS490597	ERR599040|ERR599148	http://www.ebi.ac.uk/ena/data/view/ERR599040,ERR599148	TARA_B100000519	http://www.pangaea.de/search?All&q=TARA_B100000519	TARA_076	2010-10-16T16:58:37Z	-21.0292	-35.3498	150	(DCM) deep chlorophyll maximum layer (ENVO:01000326)	Trades Biome	(SAO) South Atlantic Ocean [MRGID:1914]	(SATL) South Atlantic Gyral Province [MRGID:21459]
TARA_078_SRF_0.22-3	ERS490659	ERR599006|ERR599022	http://www.ebi.ac.uk/ena/data/view/ERR599006,ERR599022	TARA_B100000524	http://www.pangaea.de/search?All&q=TARA_B100000524	TARA_078	2010-11-04T10:04:00Z	-30.1367	-43.2899	5	(SRF) surface water layer (ENVO:00002042)	Trades Biome	(SAO) South Atlantic Ocean [MRGID:1914]	(SATL) South Atlantic Gyral Province [MRGID:21459]
TARA_078_DCM_0.22-3	ERS490691	ERR599046|ERR599101	http://www.ebi.ac.uk/ena/data/view/ERR599046,ERR599101	TARA_B100000530	http://www.pangaea.de/search?All&q=TARA_B100000530	TARA_078	2010-11-04T18:16:53Z	-30.1484	-43.2705	120	(DCM) deep chlorophyll maximum layer (ENVO:01000326)	Trades Biome	(SAO) South Atlantic Ocean [MRGID:1914]	(SATL) South Atlantic Gyral Province [MRGID:21459]
TARA_111_SRF_0.22-3	ERS492321	ERR599077	http://www.ebi.ac.uk/ena/data/view/ERR599077	TARA_B100000575	http://www.pangaea.de/search?All&q=TARA_B100000575	TARA_111	2011-05-31T14:25:00Z	-16.9601	-100.633	5	(SRF) surface water layer (ENVO:00002042)	Trades Biome	(SPO) South Pacific Ocean [MRGID:1910]	(SPSG) South Pacific Subtropical Gyre Province, North and South [MRGID:21486]
TARA_111_DCM_0.22-3	ERS492357	ERR598961	http://www.ebi.ac.uk/ena/data/view/ERR598961	TARA_B100000579	http://www.pangaea.de/search?All&q=TARA_B100000579	TARA_111	2011-05-31T20:28:10Z	-16.9587	-100.675	90	(DCM) deep chlorophyll maximum layer (ENVO:01000326)	Trades Biome	(SPO) South Pacific Ocean [MRGID:1910]	(SPSG) South Pacific Subtropical Gyre Province, North and South [MRGID:21486]
TARA_111_MES_0.22-3	ERS492381	ERR599086	http://www.ebi.ac.uk/ena/data/view/ERR599086	TARA_B100000586	http://www.pangaea.de/search?All&q=TARA_B100000586	TARA_111	2011-06-01T16:00:59Z	-16.9486	-100.671	350	(MES) mesopelagic zone (ENVO:00000213) & marine oxygen minimum zone (ENVO:01000065)	Trades Biome	(SPO) South Pacific Ocean [MRGID:1910]	(SPSG) South Pacific Subtropical Gyre Province, North and South [MRGID:21486]
TARA_128_SRF_0.22-3	ERS493044	ERR599038	http://www.ebi.ac.uk/ena/data/view/ERR599038	TARA_B100000609	http://www.pangaea.de/search?All&q=TARA_B100000609	TARA_128	2011-09-04T18:00:00Z	0.0003	-153.676	5	(SRF) surface water layer (ENVO:00002042)	Trades Biome	(SPO) South Pacific Ocean [MRGID:1910]	(PEOD) Pacific Equatorial Divergence Province [MRGID:21489]
TARA_128_DCM_0.22-3	ERS493098	ERR599032	http://www.ebi.ac.uk/ena/data/view/ERR599032	TARA_B100000614	http://www.pangaea.de/search?All&q=TARA_B100000614	TARA_128	2011-09-05T18:40:00Z	0.0222	-153.686	40	(DCM) deep chlorophyll maximum layer (ENVO:01000326)	Trades Biome	(SPO) South Pacific Ocean [MRGID:1910]	(PEOD) Pacific Equatorial Divergence Province [MRGID:21489]
TARA_124_SRF_0.22-3	ERS492821|ERS492814	ERR588857|ERR599036|ERR599069|ERR599080|ERR599151	http://www.ebi.ac.uk/ena/data/view/ERR588857,ERR599036,ERR599069,ERR599080,ERR599151	TARA_B100000674	http://www.pangaea.de/search?All&q=TARA_B100000674	TARA_124	2011-08-04T18:33:00Z	-9.1504	-140.522	5	(SRF) surface water layer (ENVO:00002042)	Trades Biome	(SPO) South Pacific Ocean [MRGID:1910]	(SPSG) South Pacific Subtropical Gyre Province, North and South [MRGID:21486]
TARA_124_MIX_0.22-3	ERS492863	ERR598988|ERR599084|ERR599089|ERR599161	http://www.ebi.ac.uk/ena/data/view/ERR598988,ERR599084,ERR599089,ERR599161	TARA_B100000676	http://www.pangaea.de/search?All&q=TARA_B100000676	TARA_124	2011-08-05T17:31:19Z	-9.0714	-140.597	120	(MIX) marine epipelagic mixed layer (ENVO:01000061)	Trades Biome	(SPO) South Pacific Ocean [MRGID:1910]	(SPSG) South Pacific Subtropical Gyre Province, North and South [MRGID:21486]
TARA_122_MES_0.22-3	ERS492680	ERR598999|ERR599033|ERR599083|ERR599096	http://www.ebi.ac.uk/ena/data/view/ERR598999,ERR599033,ERR599083,ERR599096	TARA_B100000678	http://www.pangaea.de/search?All&q=TARA_B100000678	TARA_122	2011-07-27T19:28:43Z	-8.9729	-139.239	600	(MES) mesopelagic zone (ENVO:00000213)	Trades Biome	(SPO) South Pacific Ocean [MRGID:1910]	(SPSG) South Pacific Subtropical Gyre Province, North and South [MRGID:21486]
TARA_123_SRF_0.22-3	ERS492733	ERR599160	http://www.ebi.ac.uk/ena/data/view/ERR599160	TARA_B100000683	http://www.pangaea.de/search?All&q=TARA_B100000683	TARA_123	2011-07-31T17:20:00Z	-8.9068	-140.283	5	(SRF) surface water layer (ENVO:00002042)	Trades Biome	(SPO) South Pacific Ocean [MRGID:1910]	(SPSG) South Pacific Subtropical Gyre Province, North and South [MRGID:21486]
TARA_123_MIX_0.22-3	ERS492778	ERR598956|ERR598998|ERR599117|ERR599157	http://www.ebi.ac.uk/ena/data/view/ERR598956,ERR598998,ERR599117,ERR599157	TARA_B100000686	http://www.pangaea.de/search?All&q=TARA_B100000686	TARA_123	2011-08-01T17:52:45Z	-8.9109	-140.285	150	(MIX) marine epipelagic mixed layer (ENVO:01000061)	Trades Biome	(SPO) South Pacific Ocean [MRGID:1910]	(SPSG) South Pacific Subtropical Gyre Province, North and South [MRGID:21486]
TARA_122_DCM_0.22-3	ERS492699	ERR598948	http://www.ebi.ac.uk/ena/data/view/ERR598948	TARA_B100000700	http://www.pangaea.de/search?All&q=TARA_B100000700	TARA_122	2011-07-28T17:15:56Z	-9.0063	-139.139	115	(DCM) deep chlorophyll maximum layer (ENVO:01000326)	Trades Biome	(SPO) South Pacific Ocean [MRGID:1910]	(SPSG) South Pacific Subtropical Gyre Province, North and South [MRGID:21486]
TARA_078_MES_0.22-3	ERS490714	ERR599124|ERR599159	http://www.ebi.ac.uk/ena/data/view/ERR599124,ERR599159	TARA_B100000745	http://www.pangaea.de/search?All&q=TARA_B100000745	TARA_078	2010-11-05T12:33:27Z	-30.1471	-43.2915	800	(MES) mesopelagic zone (ENVO:00000213)	Trades Biome	(SAO) South Atlantic Ocean [MRGID:1914]	(SATL) South Atlantic Gyral Province [MRGID:21459]
TARA_076_MES_0.22-3	ERS490633	ERR599000|ERR599154	http://www.ebi.ac.uk/ena/data/view/ERR599000,ERR599154	TARA_B100000749	http://www.pangaea.de/search?All&q=TARA_B100000749	TARA_076	2010-10-17T09:05:05Z	-20.9315	-35.1794	800	(MES) mesopelagic zone (ENVO:00000213)	Trades Biome	(SAO) South Atlantic Ocean [MRGID:1914]	(SATL) South Atlantic Gyral Province [MRGID:21459]
TARA_082_DCM_0.22-3	ERS490928	ERR599027|ERR599122	http://www.ebi.ac.uk/ena/data/view/ERR599027,ERR599122	TARA_B100000767	http://www.pangaea.de/search?All&q=TARA_B100000767	TARA_082	2010-12-06T18:58:00Z	-47.2007	-57.9446	40	(DCM) deep chlorophyll maximum layer (ENVO:01000326)	Coastal Biome	(SAO) South Atlantic Ocean [MRGID:1914]	(FKLD) Southwest Atlantic Shelves Province [MRGID:21469]
TARA_082_SRF_0.22-3	ERS490885	ERR599009|ERR599035	http://www.ebi.ac.uk/ena/data/view/ERR599009,ERR599035	TARA_B100000768	http://www.pangaea.de/search?All&q=TARA_B100000768	TARA_082	2010-12-06T10:33:00Z	-47.1863	-58.2902	5	(SRF) surface water layer (ENVO:00002042)	Coastal Biome	(SAO) South Atlantic Ocean [MRGID:1914]	(FKLD) Southwest Atlantic Shelves Province [MRGID:21469]
TARA_084_SRF_0.22-3	ERS491001	ERR598945|ERR599059	http://www.ebi.ac.uk/ena/data/view/ERR598945,ERR599059	TARA_B100000780	http://www.pangaea.de/search?All&q=TARA_B100000780	TARA_084	2011-01-03T11:05:00Z	-60.2287	-60.6476	5	(SRF) surface water layer (ENVO:00002042)	Polar Biome	(SO) Southern Ocean [MRGID:1907]	(ANTA) Antarctic Province [MRGID:21502]
TARA_085_SRF_0.22-3	ERS491044	ERR599090|ERR599176	http://www.ebi.ac.uk/ena/data/view/ERR599090,ERR599176	TARA_B100000787	http://www.pangaea.de/search?All&q=TARA_B100000787	TARA_085	2011-01-06T10:38:00Z	-62.0385	-49.529	5	(SRF) surface water layer (ENVO:00002042)	Polar Biome	(SO) Southern Ocean [MRGID:1907]	(ANTA) Antarctic Province [MRGID:21502]
TARA_085_DCM_0.22-3	ERS491095	ERR599104|ERR599121	http://www.ebi.ac.uk/ena/data/view/ERR599104,ERR599121	TARA_B100000795	http://www.pangaea.de/search?All&q=TARA_B100000795	TARA_085	2011-01-06T19:34:21Z	-62.2231	-49.2139	90	(DCM) deep chlorophyll maximum layer (ENVO:01000326)	Polar Biome	(SO) Southern Ocean [MRGID:1907]	(ANTA) Antarctic Province [MRGID:21502]
TARA_085_MES_0.22-3	ERS491110	ERR599008|ERR599125	http://www.ebi.ac.uk/ena/data/view/ERR599008,ERR599125	TARA_B100000809	http://www.pangaea.de/search?All&q=TARA_B100000809	TARA_085	2011-01-07T10:39:47Z	-61.9689	-49.5017	790	(MES) mesopelagic zone (ENVO:00000213)	Polar Biome	(SO) Southern Ocean [MRGID:1907]	(ANTA) Antarctic Province [MRGID:21502]
TARA_102_SRF_0.22-3	ERS491938	ERR598943|ERR598978	http://www.ebi.ac.uk/ena/data/view/ERR598943,ERR598978	TARA_B100000900	http://www.pangaea.de/search?All&q=TARA_B100000900	TARA_102	2011-04-21T20:07:00Z	-5.2529	-85.1545	5	(SRF) surface water layer (ENVO:00002042)	Trades Biome	(SPO) South Pacific Ocean [MRGID:1910]	(PEOD) Pacific Equatorial Divergence Province [MRGID:21489]
TARA_102_DCM_0.22-3	ERS492012	ERR598962|ERR599007|ERR599168	http://www.ebi.ac.uk/ena/data/view/ERR598962,ERR599007,ERR599168	TARA_B100000902	http://www.pangaea.de/search?All&q=TARA_B100000902	TARA_102	2011-04-22T21:13:00Z	-5.2669	-85.2732	40	(DCM) deep chlorophyll maximum layer (ENVO:01000326)	Trades Biome	(SPO) South Pacific Ocean [MRGID:1910]	(PEOD) Pacific Equatorial Divergence Province [MRGID:21489]
TARA_109_SRF_0.22-3	ERS492145	ERR598997|ERR599118	http://www.ebi.ac.uk/ena/data/view/ERR598997,ERR599118	TARA_B100000925	http://www.pangaea.de/search?All&q=TARA_B100000925	TARA_109	2011-05-12T14:00:00Z	1.9928	-84.5766	5	(SRF) surface water layer (ENVO:00002042)	Coastal Biome	(NPO) North Pacific Ocean [MRGID:1908]	(CHIL) Chile-Peru Current Coastal Province [MRGID:21495]
TARA_109_DCM_0.22-3	ERS492177	ERR598952|ERR599065|ERR599108	http://www.ebi.ac.uk/ena/data/view/ERR598952,ERR599065,ERR599108	TARA_B100000927	http://www.pangaea.de/search?All&q=TARA_B100000927	TARA_109	2011-05-12T22:15:00Z	2.0299	-84.5546	30	(DCM) deep chlorophyll maximum layer (ENVO:01000326)	Coastal Biome	(NPO) North Pacific Ocean [MRGID:1908]	(CHIL) Chile-Peru Current Coastal Province [MRGID:21495]
TARA_109_MES_0.22-3	ERS492205	ERR598971|ERR599067	http://www.ebi.ac.uk/ena/data/view/ERR598971,ERR599067	TARA_B100000929	http://www.pangaea.de/search?All&q=TARA_B100000929	TARA_109	2011-05-13T16:08:58Z	2.0649	-84.5546	380	(MES) mesopelagic zone (ENVO:00000213) & marine oxygen minimum zone (ENVO:01000065)	Coastal Biome	(NPO) North Pacific Ocean [MRGID:1908]	(CHIL) Chile-Peru Current Coastal Province [MRGID:21495]
TARA_112_SRF_0.22-3	ERS492408	ERR598954	http://www.ebi.ac.uk/ena/data/view/ERR598954	TARA_B100000941	http://www.pangaea.de/search?All&q=TARA_B100000941	TARA_112	2011-06-14T16:45:00Z	-23.2811	-129.395	5	(SRF) surface water layer (ENVO:00002042)	Trades Biome	(SPO) South Pacific Ocean [MRGID:1910]	(SPSG) South Pacific Subtropical Gyre Province, North and South [MRGID:21486]
TARA_112_DCM_0.22-3	ERS492445	ERR598957	http://www.ebi.ac.uk/ena/data/view/ERR598957	TARA_B100000945	http://www.pangaea.de/search?All&q=TARA_B100000945	TARA_112	2011-06-15T00:55:48Z	-23.2189	-129.5	155	(DCM) deep chlorophyll maximum layer (ENVO:01000326)	Trades Biome	(SPO) South Pacific Ocean [MRGID:1910]	(SPSG) South Pacific Subtropical Gyre Province, North and South [MRGID:21486]
TARA_112_MES_0.22-3	ERS492471	ERR599072	http://www.ebi.ac.uk/ena/data/view/ERR599072	TARA_B100000949	http://www.pangaea.de/search?All&q=TARA_B100000949	TARA_112	2011-06-15T18:43:16Z	-23.2232	-129.599	696	(MES) mesopelagic zone (ENVO:00000213)	Trades Biome	(SPO) South Pacific Ocean [MRGID:1910]	(SPSG) South Pacific Subtropical Gyre Province, North and South [MRGID:21486]
TARA_102_MES_0.22-3	ERS491980	ERR599055|ERR599128|ERR599132	http://www.ebi.ac.uk/ena/data/view/ERR599055,ERR599128,ERR599132	TARA_B100000953	http://www.pangaea.de/search?All&q=TARA_B100000953	TARA_102	2011-04-22T12:08:28Z	-5.261	-85.1678	480	(MES) mesopelagic zone (ENVO:00000213) & marine oxygen minimum zone (ENVO:01000065)	Trades Biome	(SPO) South Pacific Ocean [MRGID:1910]	(PEOD) Pacific Equatorial Divergence Province [MRGID:21489]
TARA_100_MES_0.22-3	ERS491913	ERR598946|ERR598953|ERR598981	http://www.ebi.ac.uk/ena/data/view/ERR598946,ERR598953,ERR598981	TARA_B100000959	http://www.pangaea.de/search?All&q=TARA_B100000959	TARA_100	2011-04-16T13:03:08Z	-12.9794	-96.0232	177	(DCM) deep chlorophyll maximum layer (ENVO:01000326) & marine oxygen minimum zone (ENVO:01000065)	Trades Biome	(SPO) South Pacific Ocean [MRGID:1910]	(SPSG) South Pacific Subtropical Gyre Province, North and South [MRGID:21486]
TARA_100_SRF_0.22-3	ERS491836	ERR599063|ERR599163|ERR599169	http://www.ebi.ac.uk/ena/data/view/ERR599063,ERR599163,ERR599169	TARA_B100000963	http://www.pangaea.de/search?All&q=TARA_B100000963	TARA_100	2011-04-15T12:45:00Z	-13.0023	-95.9759	5	(SRF) surface water layer (ENVO:00002042)	Trades Biome	(SPO) South Pacific Ocean [MRGID:1910]	(SPSG) South Pacific Subtropical Gyre Province, North and South [MRGID:21486]
TARA_100_DCM_0.22-3	ERS491874	ERR599081|ERR599113	http://www.ebi.ac.uk/ena/data/view/ERR599081,ERR599113	TARA_B100000965	http://www.pangaea.de/search?All&q=TARA_B100000965	TARA_100	2011-04-15T19:38:00Z	-12.9723	-96.0122	50	(DCM) deep chlorophyll maximum layer (ENVO:01000326)	Trades Biome	(SPO) South Pacific Ocean [MRGID:1910]	(SPSG) South Pacific Subtropical Gyre Province, North and South [MRGID:21486]
TARA_096_SRF_0.22-3	ERS491525	ERR598967	http://www.ebi.ac.uk/ena/data/view/ERR598967	TARA_B100000989	http://www.pangaea.de/search?All&q=TARA_B100000989	TARA_096	2011-03-24T13:00:00Z	-29.7238	-101.16	5	(SRF) surface water layer (ENVO:00002042)	Trades Biome	(SPO) South Pacific Ocean [MRGID:1910]	(SPSG) South Pacific Subtropical Gyre Province, North and South [MRGID:21486]
TARA_098_MES_0.22-3	ERS491767	ERR599071|ERR599085	http://www.ebi.ac.uk/ena/data/view/ERR599071,ERR599085	TARA_B100001013	http://www.pangaea.de/search?All&q=TARA_B100001013	TARA_098	2011-04-04T13:55:02Z	-25.8076	-111.691	488	(MES) mesopelagic zone (ENVO:00000213)	Trades Biome	(SPO) South Pacific Ocean [MRGID:1910]	(SPSG) South Pacific Subtropical Gyre Province, North and South [MRGID:21486]
TARA_098_SRF_0.22-3	ERS491699	ERR599093|ERR599120	http://www.ebi.ac.uk/ena/data/view/ERR599093,ERR599120	TARA_B100001027	http://www.pangaea.de/search?All&q=TARA_B100001027	TARA_098	2011-04-03T13:44:00Z	-25.8051	-111.72	5	(SRF) surface water layer (ENVO:00002042)	Trades Biome	(SPO) South Pacific Ocean [MRGID:1910]	(SPSG) South Pacific Subtropical Gyre Province, North and South [MRGID:21486]
TARA_098_DCM_0.22-3	ERS491740	ERR599042|ERR599079	http://www.ebi.ac.uk/ena/data/view/ERR599042,ERR599079	TARA_B100001029	http://www.pangaea.de/search?All&q=TARA_B100001029	TARA_098	2011-04-03T21:50:58Z	-25.826	-111.729	188	(DCM) deep chlorophyll maximum layer (ENVO:01000326)	Trades Biome	(SPO) South Pacific Ocean [MRGID:1910]	(SPSG) South Pacific Subtropical Gyre Province, North and South [MRGID:21486]
TARA_093_DCM_0.22-3	ERS491463	ERR598965	http://www.ebi.ac.uk/ena/data/view/ERR598965	TARA_B100001059	http://www.pangaea.de/search?All&q=TARA_B100001059	TARA_093	2011-03-12T19:36:38Z	-33.9116	-73.0537	35	(DCM) deep chlorophyll maximum layer (ENVO:01000326)	Coastal Biome	(SPO) South Pacific Ocean [MRGID:1910]	(CHIL) Chile-Peru Current Coastal Province [MRGID:21495]
TARA_093_SRF_0.22-3	ERS491421	ERR599064	http://www.ebi.ac.uk/ena/data/view/ERR599064	TARA_B100001063	http://www.pangaea.de/search?All&q=TARA_B100001063	TARA_093	2011-03-12T11:34:00Z	-34.0614	-73.1066	5	(SRF) surface water layer (ENVO:00002042)	Coastal Biome	(SPO) South Pacific Ocean [MRGID:1910]	(CHIL) Chile-Peru Current Coastal Province [MRGID:21495]
TARA_110_MES_0.22-3	ERS492294	ERR599020	http://www.ebi.ac.uk/ena/data/view/ERR599020	TARA_B100001079	http://www.pangaea.de/search?All&q=TARA_B100001079	TARA_110	2011-05-22T13:20:00Z	-1.8902	-84.6141	380	(MES) mesopelagic zone (ENVO:00000213) & marine oxygen minimum zone (ENVO:01000065)	Trades Biome	(SPO) South Pacific Ocean [MRGID:1910]	(SPSG) South Pacific Subtropical Gyre Province, North and South [MRGID:21486]
TARA_133_SRF_0.22-3	ERS493390	ERR599052	http://www.ebi.ac.uk/ena/data/view/ERR599052	TARA_B100001093	http://www.pangaea.de/search?All&q=TARA_B100001093	TARA_133	2011-10-18T15:35:00Z	35.3671	-127.742	5	(SRF) surface water layer (ENVO:00002042)	Westerlies Biome	(NPO) North Pacific Ocean [MRGID:1908]	(NPST) North Pacific Subtropical and Polar Front Provinces [MRGID:21484]
TARA_133_DCM_0.22-3	ERS493431	ERR598942	http://www.ebi.ac.uk/ena/data/view/ERR598942	TARA_B100001094	http://www.pangaea.de/search?All&q=TARA_B100001094	TARA_133	2011-10-19T00:09:00Z	35.4002	-127.75	45	(DCM) deep chlorophyll maximum layer (ENVO:01000326)	Westerlies Biome	(NPO) North Pacific Ocean [MRGID:1908]	(NPST) North Pacific Subtropical and Polar Front Provinces [MRGID:21484]
TARA_110_SRF_0.22-3	ERS492228	ERR599039	http://www.ebi.ac.uk/ena/data/view/ERR599039	TARA_B100001109	http://www.pangaea.de/search?All&q=TARA_B100001109	TARA_110	2011-05-21T12:27:00Z	-2.0133	-84.589	5	(SRF) surface water layer (ENVO:00002042)	Trades Biome	(SPO) South Pacific Ocean [MRGID:1910]	(SPSG) South Pacific Subtropical Gyre Province, North and South [MRGID:21486]
TARA_122_SRF_0.22-3	ERS492642	ERR598992	http://www.ebi.ac.uk/ena/data/view/ERR598992	TARA_B100001115	http://www.pangaea.de/search?All&q=TARA_B100001115	TARA_122	2011-07-26T17:10:00Z	-8.9971	-139.196	5	(SRF) surface water layer (ENVO:00002042)	Trades Biome	(SPO) South Pacific Ocean [MRGID:1910]	(SPSG) South Pacific Subtropical Gyre Province, North and South [MRGID:21486]
TARA_125_SRF_0.22-3	ERS492888	ERR599066|ERR599091|ERR599114|ERR599119	http://www.ebi.ac.uk/ena/data/view/ERR599066,ERR599091,ERR599114,ERR599119	TARA_B100001121	http://www.pangaea.de/search?All&q=TARA_B100001121	TARA_125	2011-08-08T17:33:00Z	-8.9111	-142.557	5	(SRF) surface water layer (ENVO:00002042)	Trades Biome	(SPO) South Pacific Ocean [MRGID:1910]	(SPSG) South Pacific Subtropical Gyre Province, North and South [MRGID:21486]
TARA_125_MIX_0.22-3	ERS492926	ERR599156	http://www.ebi.ac.uk/ena/data/view/ERR599156	TARA_B100001123	http://www.pangaea.de/search?All&q=TARA_B100001123	TARA_125	2011-08-09T17:05:33Z	-8.8999	-142.546	140	(MIX) marine epipelagic mixed layer (ENVO:01000061)	Trades Biome	(SPO) South Pacific Ocean [MRGID:1910]	(SPSG) South Pacific Subtropical Gyre Province, North and South [MRGID:21486]
TARA_145_SRF_0.22-3	ERS494170	ERR598983	http://www.ebi.ac.uk/ena/data/view/ERR598983	TARA_B100001142	http://www.pangaea.de/search?All&q=TARA_B100001142	TARA_145	2012-02-02T11:52:00Z	39.2305	-70.0377	5	(SRF) surface water layer (ENVO:00002042)	Westerlies Biome	(NAO) North Atlantic Ocean [MRGID:1912]	(GFST) Gulf Stream Province [MRGID:21454]
TARA_145_MES_0.22-3	ERS494208	ERR599166	http://www.ebi.ac.uk/ena/data/view/ERR599166	TARA_B100001146	http://www.pangaea.de/search?All&q=TARA_B100001146	TARA_145	2012-02-02T18:36:58Z	39.2392	-70.0343	590	(MES) mesopelagic zone (ENVO:00000213) & marine oxygen minimum zone (ENVO:01000065)	Westerlies Biome	(NAO) North Atlantic Ocean [MRGID:1912]	(GFST) Gulf Stream Province [MRGID:21454]
TARA_146_MES_0.22-3	ERS494274	ERR599047	http://www.ebi.ac.uk/ena/data/view/ERR599047	TARA_B100001167	http://www.pangaea.de/search?All&q=TARA_B100001167	TARA_146	2012-02-16T12:01:25Z	34.6663	-71.2907	640	(MES) mesopelagic zone (ENVO:00000213)	Westerlies Biome	(NAO) North Atlantic Ocean [MRGID:1912]	(NAST-W) North Atlantic Subtropical Gyral Province [MRGID:21455]
TARA_152_SRF_0.22-3	ERS494579	ERR599078	http://www.ebi.ac.uk/ena/data/view/ERR599078	TARA_B100001173	http://www.pangaea.de/search?All&q=TARA_B100001173	TARA_152	2012-03-19T08:18:00Z	43.6792	-16.8344	5	(SRF) surface water layer (ENVO:00002042)	Westerlies Biome	(NAO) North Atlantic Ocean [MRGID:1912]	(NAST-E) North Atlantic Subtropical Gyral Province [MRGID:21467]
TARA_152_MIX_0.22-3	ERS494628	ERR599001	http://www.ebi.ac.uk/ena/data/view/ERR599001	TARA_B100001175	http://www.pangaea.de/search?All&q=TARA_B100001175	TARA_152	2012-03-20T08:48:42Z	43.7056	-16.8794	25	(MIX) marine epipelagic mixed layer (ENVO:01000061)	Westerlies Biome	(NAO) North Atlantic Ocean [MRGID:1912]	(NAST-E) North Atlantic Subtropical Gyral Province [MRGID:21467]
TARA_152_MES_0.22-3	ERS494616	ERR598944	http://www.ebi.ac.uk/ena/data/view/ERR598944	TARA_B100001179	http://www.pangaea.de/search?All&q=TARA_B100001179	TARA_152	2012-03-19T14:59:48Z	43.7182	-16.8714	800	(MES) mesopelagic zone (ENVO:00000213)	Westerlies Biome	(NAO) North Atlantic Ocean [MRGID:1912]	(NAST-E) North Atlantic Subtropical Gyral Province [MRGID:21467]
TARA_132_SRF_0.22-3	ERS493300	ERR599142	http://www.ebi.ac.uk/ena/data/view/ERR599142	TARA_B100001248	http://www.pangaea.de/search?All&q=TARA_B100001248	TARA_132	2011-10-04T17:46:00Z	31.5213	-158.996	5	(SRF) surface water layer (ENVO:00002042)	Westerlies Biome	(NPO) North Pacific Ocean [MRGID:1908]	(NPST) North Pacific Subtropical and Polar Front Provinces [MRGID:21484]
TARA_132_DCM_0.22-3	ERS493340	ERR598995	http://www.ebi.ac.uk/ena/data/view/ERR598995	TARA_B100001250	http://www.pangaea.de/search?All&q=TARA_B100001250	TARA_132	2011-10-05T00:59:03Z	31.5168	-159.046	115	(DCM) deep chlorophyll maximum layer (ENVO:01000326)	Westerlies Biome	(NPO) North Pacific Ocean [MRGID:1908]	(NPST) North Pacific Subtropical and Polar Front Provinces [MRGID:21484]
TARA_137_SRF_0.22-3	ERS493636	ERR598989	http://www.ebi.ac.uk/ena/data/view/ERR598989	TARA_B100001287	http://www.pangaea.de/search?All&q=TARA_B100001287	TARA_137	2011-12-02T14:12:00Z	14.2035	-116.626	5	(SRF) surface water layer (ENVO:00002042)	Trades Biome	(NPO) North Pacific Ocean [MRGID:1908]	(PNEC) North Pacific Equatorial Countercurrent Province [MRGID:21488]
TARA_146_SRF_0.22-3	ERS494236	ERR598968	http://www.ebi.ac.uk/ena/data/view/ERR598968	TARA_B100001540	http://www.pangaea.de/search?All&q=TARA_B100001540	TARA_146	2012-02-15T12:54:00Z	34.6712	-71.3093	5	(SRF) surface water layer (ENVO:00002042)	Westerlies Biome	(NAO) North Atlantic Ocean [MRGID:1912]	(NAST-W) North Atlantic Subtropical Gyral Province [MRGID:21455]
TARA_151_DCM_0.22-3	ERS494559	ERR598986	http://www.ebi.ac.uk/ena/data/view/ERR598986	TARA_B100001559	http://www.pangaea.de/search?All&q=TARA_B100001559	TARA_151	2012-03-09T17:42:29Z	36.1811	-28.9373	80	(DCM) deep chlorophyll maximum layer (ENVO:01000326)	Westerlies Biome	(NAO) North Atlantic Ocean [MRGID:1912]	(NAST-E) North Atlantic Subtropical Gyral Province [MRGID:21467]
TARA_151_SRF_0.22-3	ERS494518	ERR598976	http://www.ebi.ac.uk/ena/data/view/ERR598976	TARA_B100001564	http://www.pangaea.de/search?All&q=TARA_B100001564	TARA_151	2012-03-09T08:59:00Z	36.1715	-29.023	5	(SRF) surface water layer (ENVO:00002042)	Westerlies Biome	(NAO) North Atlantic Ocean [MRGID:1912]	(NAST-E) North Atlantic Subtropical Gyral Province [MRGID:21467]
TARA_148_SRF_0.22-3	ERS494332	ERR599123	http://www.ebi.ac.uk/ena/data/view/ERR599123	TARA_B100001741	http://www.pangaea.de/search?All&q=TARA_B100001741	TARA_148	2012-02-24T11:40:00Z	31.6948	-64.2489	5	(SRF) surface water layer (ENVO:00002042)	Westerlies Biome	(NAO) North Atlantic Ocean [MRGID:1912]	(NAST-W) North Atlantic Subtropical Gyral Province [MRGID:21455]
TARA_148b_MES_0.22-3	ERS494374	ERR598958	http://www.ebi.ac.uk/ena/data/view/ERR598958	TARA_B100001750	http://www.pangaea.de/search?All&q=TARA_B100001750	TARA_148b	2012-02-27T15:28:31Z	34.1504	-56.9684	250	(MES) mesopelagic zone (ENVO:00000213)	Westerlies Biome	(NAO) North Atlantic Ocean [MRGID:1912]	(NAST-W) North Atlantic Subtropical Gyral Province [MRGID:21455]
TARA_149_SRF_0.22-3	ERS494394	ERR598963	http://www.ebi.ac.uk/ena/data/view/ERR598963	TARA_B100001758	http://www.pangaea.de/search?All&q=TARA_B100001758	TARA_149	2012-03-01T10:48:00Z	34.1132	-49.9181	5	(SRF) surface water layer (ENVO:00002042)	Westerlies Biome	(NAO) North Atlantic Ocean [MRGID:1912]	(NAST-W) North Atlantic Subtropical Gyral Province [MRGID:21455]
TARA_149_MES_0.22-3	ERS494431	ERR598964	http://www.ebi.ac.uk/ena/data/view/ERR598964	TARA_B100001765	http://www.pangaea.de/search?All&q=TARA_B100001765	TARA_149	2012-03-01T18:50:26Z	34.0771	-49.8233	740	(MES) mesopelagic zone (ENVO:00000213)	Westerlies Biome	(NAO) North Atlantic Ocean [MRGID:1912]	(NAST-W) North Atlantic Subtropical Gyral Province [MRGID:21455]
TARA_150_SRF_0.22-3	ERS494445	ERR599170	http://www.ebi.ac.uk/ena/data/view/ERR599170	TARA_B100001769	http://www.pangaea.de/search?All&q=TARA_B100001769	TARA_150	2012-03-05T09:25:00Z	35.9346	-37.3032	5	(SRF) surface water layer (ENVO:00002042)	Westerlies Biome	(NAO) North Atlantic Ocean [MRGID:1912]	(NAST-W) North Atlantic Subtropical Gyral Province [MRGID:21455]
TARA_150_DCM_0.22-3	ERS494488	ERR598996	http://www.ebi.ac.uk/ena/data/view/ERR598996	TARA_B100001778	http://www.pangaea.de/search?All&q=TARA_B100001778	TARA_150	2012-03-05T17:34:00Z	35.8427	-37.1526	40	(DCM) deep chlorophyll maximum layer (ENVO:01000326)	Westerlies Biome	(NAO) North Atlantic Ocean [MRGID:1912]	(NAST-W) North Atlantic Subtropical Gyral Province [MRGID:21455]
TARA_141_SRF_0.22-3	ERS493914	ERR599029	http://www.ebi.ac.uk/ena/data/view/ERR599029	TARA_B100001939	http://www.pangaea.de/search?All&q=TARA_B100001939	TARA_141	2011-12-30T13:35:00Z	9.8481	-80.0454	5	(SRF) surface water layer (ENVO:00002042)	Coastal Biome	(NAO) North Atlantic Ocean [MRGID:1912]	(GUIA) Guianas Coastal Province [MRGID:21463]
TARA_137_DCM_0.22-3	ERS493670	ERR598987|ERR599070|ERR599099|ERR599147	http://www.ebi.ac.uk/ena/data/view/ERR598987,ERR599070,ERR599099,ERR599147	TARA_B100001964	http://www.pangaea.de/search?All&q=TARA_B100001964	TARA_137	2011-12-02T20:42:00Z	14.2075	-116.647	40	(DCM) deep chlorophyll maximum layer (ENVO:01000326)	Trades Biome	(NPO) North Pacific Ocean [MRGID:1908]	(PNEC) North Pacific Equatorial Countercurrent Province [MRGID:21488]
TARA_137_MES_0.22-3	ERS493705	ERR599015|ERR599076|ERR599127|ERR599152	http://www.ebi.ac.uk/ena/data/view/ERR599015,ERR599076,ERR599127,ERR599152	TARA_B100001971	http://www.pangaea.de/search?All&q=TARA_B100001971	TARA_137	2011-12-03T14:31:20Z	14.2025	-116.643	375	(MES) mesopelagic zone (ENVO:00000213)	Trades Biome	(NPO) North Pacific Ocean [MRGID:1908]	(PNEC) North Pacific Equatorial Countercurrent Province [MRGID:21488]
TARA_138_SRF_0.22-3	ERS493752	ERR599030	http://www.ebi.ac.uk/ena/data/view/ERR599030	TARA_B100001989	http://www.pangaea.de/search?All&q=TARA_B100001989	TARA_138	2011-12-10T14:08:00Z	6.3332	-102.943	5	(SRF) surface water layer (ENVO:00002042)	Trades Biome	(NPO) North Pacific Ocean [MRGID:1908]	(PNEC) North Pacific Equatorial Countercurrent Province [MRGID:21488]
TARA_138_DCM_0.22-3	ERS493788	ERR599087	http://www.ebi.ac.uk/ena/data/view/ERR599087	TARA_B100001996	http://www.pangaea.de/search?All&q=TARA_B100001996	TARA_138	2011-12-11T13:27:34Z	6.3378	-102.954	60	(DCM) deep chlorophyll maximum layer (ENVO:01000326)	Trades Biome	(NPO) North Pacific Ocean [MRGID:1908]	(PNEC) North Pacific Equatorial Countercurrent Province [MRGID:21488]
TARA_138_MES_0.22-3	ERS493822	ERR599004|ERR599051|ERR599060|ERR599175	http://www.ebi.ac.uk/ena/data/view/ERR599004,ERR599051,ERR599060,ERR599175	TARA_B100002003	http://www.pangaea.de/search?All&q=TARA_B100002003	TARA_138	2011-12-11T20:37:22Z	6.3559	-103.06	450	(MES) mesopelagic zone (ENVO:00000213)	Trades Biome	(NPO) North Pacific Ocean [MRGID:1908]	(PNEC) North Pacific Equatorial Countercurrent Province [MRGID:21488]
TARA_140_SRF_0.22-3	ERS493877	ERR599162	http://www.ebi.ac.uk/ena/data/view/ERR599162	TARA_B100002019	http://www.pangaea.de/search?All&q=TARA_B100002019	TARA_140	2011-12-21T16:20:00Z	7.4122	-79.3017	5	(SRF) surface water layer (ENVO:00002042)	Coastal Biome	(NPO) North Pacific Ocean [MRGID:1908]	(CAMR) Central American Coastal Province [MRGID:21494]
TARA_142_MES_0.22-3	ERS494006	ERR598985	http://www.ebi.ac.uk/ena/data/view/ERR598985	TARA_B100002049	http://www.pangaea.de/search?All&q=TARA_B100002049	TARA_142	2012-01-10T14:49:35Z	25.6236	-88.45	640	(MES) mesopelagic zone (ENVO:00000213)	Coastal Biome	(NAO) North Atlantic Ocean [MRGID:1912]	(CARB) Caribbean Province [MRGID:21466]
TARA_142_SRF_0.22-3	ERS493938	ERR599136	http://www.ebi.ac.uk/ena/data/view/ERR599136	TARA_B100002051	http://www.pangaea.de/search?All&q=TARA_B100002051	TARA_142	2012-01-09T13:41:00Z	25.5264	-88.394	5	(SRF) surface water layer (ENVO:00002042)	Coastal Biome	(NAO) North Atlantic Ocean [MRGID:1912]	(CARB) Caribbean Province [MRGID:21466]
TARA_142_DCM_0.22-3	ERS493981	ERR599100	http://www.ebi.ac.uk/ena/data/view/ERR599100	TARA_B100002052	http://www.pangaea.de/search?All&q=TARA_B100002052	TARA_142	2012-01-09T20:17:16Z	25.6168	-88.4532	125	(DCM) deep chlorophyll maximum layer (ENVO:01000326)	Coastal Biome	(NAO) North Atlantic Ocean [MRGID:1912]	(CARB) Caribbean Province [MRGID:21466]
TARA_023_SRF_0.22-1.6	ERS477979	ERR315858|ERR315861	http://www.ebi.ac.uk/ena/data/view/ERR315858,ERR315861	TARA_E500000075	http://www.pangaea.de/search?All&q=TARA_E500000075	TARA_023	2009-11-18T08:41:00Z	42.2038	17.715	5	(SRF) surface water layer (ENVO:00002042)	Westerlies Biome	(MS) Mediterranean Sea [MRGID:1905]	(MEDI) Mediterranean Sea, Black Sea Province [MRGID:21465]
TARA_023_DCM_0.22-1.6	ERS477998	ERR315859|ERR315860	http://www.ebi.ac.uk/ena/data/view/ERR315859,ERR315860	TARA_E500000081	http://www.pangaea.de/search?All&q=TARA_E500000081	TARA_023	2009-11-18T13:50:00Z	42.1735	17.7252	55	(DCM) deep chlorophyll maximum layer (ENVO:01000326)	Westerlies Biome	(MS) Mediterranean Sea [MRGID:1905]	(MEDI) Mediterranean Sea, Black Sea Province [MRGID:21465]
TARA_025_SRF_0.22-1.6	ERS488486	ERR598951|ERR599043	http://www.ebi.ac.uk/ena/data/view/ERR598951,ERR599043	TARA_E500000178	http://www.pangaea.de/search?All&q=TARA_E500000178	TARA_025	2009-11-23T09:12:00Z	39.3888	19.3905	5	(SRF) surface water layer (ENVO:00002042)	Westerlies Biome	(MS) Mediterranean Sea [MRGID:1905]	(MEDI) Mediterranean Sea, Black Sea Province [MRGID:21465]
TARA_036_SRF_0.22-1.6	ERS488714	ERR598966|ERR599143	http://www.ebi.ac.uk/ena/data/view/ERR598966,ERR599143	TARA_Y100000022	http://www.pangaea.de/search?All&q=TARA_Y100000022	TARA_036	2010-03-12T06:06:00Z	20.8183	63.5047	5	(SRF) surface water layer (ENVO:00002042)	Coastal Biome	(IO) Indian Ocean [MRGID:1904]	(ARAB) Northwest Arabian Sea Upwelling Province [MRGID:21475]
TARA_039_MES_0.22-1.6	ERS488936	ERR599037|ERR599172	http://www.ebi.ac.uk/ena/data/view/ERR599037,ERR599172	TARA_Y100000031	http://www.pangaea.de/search?All&q=TARA_Y100000031	TARA_039	2010-03-20T08:15:28Z	18.7341	66.3896	270	(MES) mesopelagic zone (ENVO:00000213) & marine oxygen minimum zone (ENVO:01000065)	Trades Biome	(IO) Indian Ocean [MRGID:1904]	(MONS) Indian Monsoon Gyres Province [MRGID:21471]
TARA_038_SRF_0.22-1.6	ERS488799	ERR599102|ERR599158	http://www.ebi.ac.uk/ena/data/view/ERR599102,ERR599158	TARA_Y100000287	http://www.pangaea.de/search?All&q=TARA_Y100000287	TARA_038	2010-03-15T03:35:00Z	19.0393	64.4913	5	(SRF) surface water layer (ENVO:00002042)	Trades Biome	(IO) Indian Ocean [MRGID:1904]	(MONS) Indian Monsoon Gyres Province [MRGID:21471]
TARA_038_MES_0.22-1.6	ERS488849	ERR599109|ERR599167	http://www.ebi.ac.uk/ena/data/view/ERR599109,ERR599167	TARA_Y100000294	http://www.pangaea.de/search?All&q=TARA_Y100000294	TARA_038	2010-03-16T06:13:30Z	19.0351	64.5638	340	(MES) mesopelagic zone (ENVO:00000213) & marine oxygen minimum zone (ENVO:01000065)	Trades Biome	(IO) Indian Ocean [MRGID:1904]	(MONS) Indian Monsoon Gyres Province [MRGID:21471]

## Sheet: Table A7
Var1	Var2	MICe
Acanthopleuribacterales;Acanthopleuribacteraceae;Acanthopleuribacter	Mean_Depth [m]*	0.625232
Acanthopleuribacterales;Acanthopleuribacteraceae;Acanthopleuribacter	Mean_Temperature [deg C]*	0.505113
Acanthopleuribacterales;Acanthopleuribacteraceae;Acanthopleuribacter	Mean_Salinity [PSU]*	0.333072
Acanthopleuribacterales;Acanthopleuribacteraceae;Acanthopleuribacter	Mean_Oxygen [umol/kg]*	0.32363
Acanthopleuribacterales;Acanthopleuribacteraceae;Acanthopleuribacter	NO2 [umol/L]**	0.183791
Acanthopleuribacterales;Acanthopleuribacteraceae;Acanthopleuribacter	PO4 [umol/L]**	0.411569
Acanthopleuribacterales;Acanthopleuribacteraceae;Acanthopleuribacter	NO2NO3 [umol/L]**	0.450815
Acanthopleuribacterales;Acanthopleuribacteraceae;Acanthopleuribacter	SI [umol/L]**	0.428919
Acanthopleuribacterales;Acanthopleuribacteraceae;Acanthopleuribacter	miTAG.SILVA.Taxo.Richness	0.451104
Acanthopleuribacterales;Acanthopleuribacteraceae;Acanthopleuribacter	miTAG.SILVA.Phylo.Diversity	0.480052
Acanthopleuribacterales;Acanthopleuribacteraceae;Acanthopleuribacter	miTAG.SILVA.Chao	0.427009
Acanthopleuribacterales;Acanthopleuribacteraceae;Acanthopleuribacter	miTAG.SILVA.ace	0.438705
Acanthopleuribacterales;Acanthopleuribacteraceae;Acanthopleuribacter	miTAG.SILVA.Shannon	0.22558
Acanthopleuribacterales;Acanthopleuribacteraceae;Acanthopleuribacter	OG.Shannon	0.243962
Acanthopleuribacterales;Acanthopleuribacteraceae;Acanthopleuribacter	OG.Richness	0.387724
Acanthopleuribacterales;Acanthopleuribacteraceae;Acanthopleuribacter	OG.Evenness	0.281289
Acanthopleuribacterales;Acanthopleuribacteraceae;Acanthopleuribacter	FC - heterotrophs [cells/mL]	0.534512
Acanthopleuribacterales;Acanthopleuribacteraceae;Acanthopleuribacter	FC - autotrophs [cells/mL]	0.414798
Acanthopleuribacterales;Acanthopleuribacteraceae;Acanthopleuribacter	FC - bacteria [cells/mL]	0.482414
Acanthopleuribacterales;Acanthopleuribacteraceae;Acanthopleuribacter	FC - picoeukaryotes [cells/mL]	0.491462
Acanthopleuribacterales;Acanthopleuribacteraceae;Acanthopleuribacter	minimum generation time [h]	0.491462
Acidimicrobiales;Acidimicrobiaceae;CL500-29 marine group	Mean_Depth [m]*	0.315837
Acidimicrobiales;Acidimicrobiaceae;CL500-29 marine group	Mean_Temperature [deg C]*	0.310081
Acidimicrobiales;Acidimicrobiaceae;CL500-29 marine group	Mean_Salinity [PSU]*	0.26768
Acidimicrobiales;Acidimicrobiaceae;CL500-29 marine group	Mean_Oxygen [umol/kg]*	0.223405
Acidimicrobiales;Acidimicrobiaceae;CL500-29 marine group	PO4 [umol/L]**	0.313893
Acidimicrobiales;Acidimicrobiaceae;CL500-29 marine group	NO2NO3 [umol/L]**	0.277112
Acidimicrobiales;Acidimicrobiaceae;CL500-29 marine group	SI [umol/L]**	0.254141
Acidimicrobiales;Acidimicrobiaceae;CL500-29 marine group	Mean Depth MLD Sigma [m]*	0.21758
Acidimicrobiales;Acidimicrobiaceae;CL500-29 marine group	Mean Depth Max Fluo [m]*	0.25673
Acidimicrobiales;Acidimicrobiaceae;CL500-29 marine group	miTAG.SILVA.Taxo.Richness	0.394086
Acidimicrobiales;Acidimicrobiaceae;CL500-29 marine group	miTAG.SILVA.Phylo.Diversity	0.337425
Acidimicrobiales;Acidimicrobiaceae;CL500-29 marine group	miTAG.SILVA.Chao	0.324157
Acidimicrobiales;Acidimicrobiaceae;CL500-29 marine group	miTAG.SILVA.ace	0.300403
Acidimicrobiales;Acidimicrobiaceae;CL500-29 marine group	miTAG.SILVA.Shannon	0.227856
Acidimicrobiales;Acidimicrobiaceae;CL500-29 marine group	OG.Richness	0.231794
Acidimicrobiales;Acidimicrobiaceae;CL500-29 marine group	OG.Evenness	0.22334
Acidimicrobiales;Acidimicrobiaceae;CL500-29 marine group	FC - heterotrophs [cells/mL]	0.29758
Acidimicrobiales;Acidimicrobiaceae;CL500-29 marine group	FC - autotrophs [cells/mL]	0.33591
Acidimicrobiales;Acidimicrobiaceae;CL500-29 marine group	FC - bacteria [cells/mL]	0.343164
Acidimicrobiales;Acidimicrobiaceae;CL500-29 marine group	FC - picoeukaryotes [cells/mL]	0.279929
Acidimicrobiales;Acidimicrobiaceae;Ilumatobacter	Mean_Depth [m]*	0.194598
Acidimicrobiales;Acidimicrobiaceae;Ilumatobacter	Mean_Temperature [deg C]*	0.180612
Acidimicrobiales;Acidimicrobiaceae;Ilumatobacter	PO4 [umol/L]**	0.184366
Acidimicrobiales;Acidimicrobiaceae;Ilumatobacter	NO2NO3 [umol/L]**	0.1924
Acidimicrobiales;Acidimicrobiaceae;Ilumatobacter	FC - heterotrophs [cells/mL]	0.191289
Acidimicrobiales;Acidimicrobiaceae;Ilumatobacter	FC - autotrophs [cells/mL]	0.231446
Acidimicrobiales;Acidimicrobiaceae;Ilumatobacter	FC - bacteria [cells/mL]	0.254378
Acidimicrobiales;Acidimicrobiaceae;Ilumatobacter	FC - picoeukaryotes [cells/mL]	0.21764
Acidimicrobiales;Acidimicrobiaceae;Ilumatobacter	minimum generation time [h]	0.167775
Acidimicrobiales;Acidimicrobiaceae;uncultured	Mean_Depth [m]*	0.25397
Acidimicrobiales;Acidimicrobiaceae;uncultured	Mean_Temperature [deg C]*	0.321194
Acidimicrobiales;Acidimicrobiaceae;uncultured	Mean_Oxygen [umol/kg]*	0.307417
Acidimicrobiales;Acidimicrobiaceae;uncultured	retention	0.256546
Acidimicrobiales;Acidimicrobiaceae;uncultured	Mean Depth Nitracline [m]*	0.266573
Acidimicrobiales;Acidimicrobiaceae;uncultured	miTAG.SILVA.Taxo.Richness	0.337211
Acidimicrobiales;Acidimicrobiaceae;uncultured	miTAG.SILVA.Phylo.Diversity	0.348827
Acidimicrobiales;Acidimicrobiaceae;uncultured	miTAG.SILVA.Chao	0.328041
Acidimicrobiales;Acidimicrobiaceae;uncultured	miTAG.SILVA.ace	0.328041
Acidimicrobiales;Acidimicrobiaceae;uncultured	miTAG.SILVA.Shannon	0.264458
Acidimicrobiales;Acidimicrobiaceae;uncultured	OG.Richness	0.345566
Acidimicrobiales;Acidimicrobiaceae;uncultured	OG.Evenness	0.269773
Acidimicrobiales;Acidimicrobiaceae;uncultured	FC - autotrophs [cells/mL]	0.261543
Acidimicrobiales;Acidimicrobiaceae;uncultured	minimum generation time [h]	0.285199
Acidimicrobiales;Family Incertae Sedis;Candidatus Microthrix	Mean_Depth [m]*	0.572524
Acidimicrobiales;Family Incertae Sedis;Candidatus Microthrix	Mean_Temperature [deg C]*	0.223871
Acidimicrobiales;Family Incertae Sedis;Candidatus Microthrix	Mean_Salinity [PSU]*	0.293788
Acidimicrobiales;Family Incertae Sedis;Candidatus Microthrix	Mean_Oxygen [umol/kg]*	0.50577
Acidimicrobiales;Family Incertae Sedis;Candidatus Microthrix	PO4 [umol/L]**	0.247575
Acidimicrobiales;Family Incertae Sedis;Candidatus Microthrix	NO2NO3 [umol/L]**	0.27583
Acidimicrobiales;Family Incertae Sedis;Candidatus Microthrix	SI [umol/L]**	0.280094
Acidimicrobiales;Family Incertae Sedis;Candidatus Microthrix	Mean Depth Max N2 [m]*	0.251322
Acidimicrobiales;Family Incertae Sedis;Candidatus Microthrix	miTAG.SILVA.Taxo.Richness	0.433827
Acidimicrobiales;Family Incertae Sedis;Candidatus Microthrix	miTAG.SILVA.Phylo.Diversity	0.535438
Acidimicrobiales;Family Incertae Sedis;Candidatus Microthrix	miTAG.SILVA.Chao	0.408931
Acidimicrobiales;Family Incertae Sedis;Candidatus Microthrix	miTAG.SILVA.ace	0.404603
Acidimicrobiales;Family Incertae Sedis;Candidatus Microthrix	miTAG.SILVA.Shannon	0.291104
Acidimicrobiales;Family Incertae Sedis;Candidatus Microthrix	OG.Shannon	0.195635
Acidimicrobiales;Family Incertae Sedis;Candidatus Microthrix	OG.Richness	0.465807
Acidimicrobiales;Family Incertae Sedis;Candidatus Microthrix	OG.Evenness	0.358164
Acidimicrobiales;Family Incertae Sedis;Candidatus Microthrix	FC - heterotrophs [cells/mL]	0.337566
Acidimicrobiales;Family Incertae Sedis;Candidatus Microthrix	FC - autotrophs [cells/mL]	0.330127
Acidimicrobiales;Family Incertae Sedis;Candidatus Microthrix	FC - bacteria [cells/mL]	0.305131
Acidimicrobiales;Family Incertae Sedis;Candidatus Microthrix	FC - picoeukaryotes [cells/mL]	0.292575
Acidimicrobiales;Family Incertae Sedis;Candidatus Microthrix	minimum generation time [h]	0.252986
Acidimicrobiales;Iamiaceae;Iamia	Mean_Depth [m]*	0.540733
Acidimicrobiales;Iamiaceae;Iamia	Mean_Temperature [deg C]*	0.364742
Acidimicrobiales;Iamiaceae;Iamia	Mean_Salinity [PSU]*	0.269654
Acidimicrobiales;Iamiaceae;Iamia	Mean_Oxygen [umol/kg]*	0.367646
Acidimicrobiales;Iamiaceae;Iamia	PO4 [umol/L]**	0.317963
Acidimicrobiales;Iamiaceae;Iamia	NO2NO3 [umol/L]**	0.347672
Acidimicrobiales;Iamiaceae;Iamia	SI [umol/L]**	0.356382
Acidimicrobiales;Iamiaceae;Iamia	Mean Depth MLD Sigma [m]*	0.231771
Acidimicrobiales;Iamiaceae;Iamia	Mean Depth Max N2 [m]*	0.299812
Acidimicrobiales;Iamiaceae;Iamia	miTAG.SILVA.Taxo.Richness	0.460448
Acidimicrobiales;Iamiaceae;Iamia	miTAG.SILVA.Phylo.Diversity	0.542205
Acidimicrobiales;Iamiaceae;Iamia	miTAG.SILVA.Chao	0.510129
Acidimicrobiales;Iamiaceae;Iamia	miTAG.SILVA.ace	0.493163
Acidimicrobiales;Iamiaceae;Iamia	OG.Shannon	0.260826
Acidimicrobiales;Iamiaceae;Iamia	OG.Richness	0.362149
Acidimicrobiales;Iamiaceae;Iamia	OG.Evenness	0.370188
Acidimicrobiales;Iamiaceae;Iamia	FC - heterotrophs [cells/mL]	0.434804
Acidimicrobiales;Iamiaceae;Iamia	FC - autotrophs [cells/mL]	0.37956
Acidimicrobiales;Iamiaceae;Iamia	FC - bacteria [cells/mL]	0.455244
Acidimicrobiales;Iamiaceae;Iamia	FC - picoeukaryotes [cells/mL]	0.410506
Acidimicrobiales;Iamiaceae;Iamia	minimum generation time [h]	0.341878
Aeromonadales;Aeromonadaceae;Aeromonas	Mean_Depth [m]*	0.314474
Aeromonadales;Aeromonadaceae;Aeromonas	Mean_Temperature [deg C]*	0.245336
Aeromonadales;Aeromonadaceae;Aeromonas	Mean_Oxygen [umol/kg]*	0.264149
Aeromonadales;Aeromonadaceae;Aeromonas	PO4 [umol/L]**	0.325147
Aeromonadales;Aeromonadaceae;Aeromonas	NO2NO3 [umol/L]**	0.26663
Aeromonadales;Aeromonadaceae;Aeromonas	SI [umol/L]**	0.246807
Aeromonadales;Aeromonadaceae;Aeromonas	miTAG.SILVA.Taxo.Richness	0.345628
Aeromonadales;Aeromonadaceae;Aeromonas	miTAG.SILVA.Phylo.Diversity	0.367077
Aeromonadales;Aeromonadaceae;Aeromonas	miTAG.SILVA.Chao	0.364847
Aeromonadales;Aeromonadaceae;Aeromonas	miTAG.SILVA.ace	0.348316
Aeromonadales;Aeromonadaceae;Aeromonas	OG.Shannon	0.266132
Aeromonadales;Aeromonadaceae;Aeromonas	OG.Richness	0.352091
Aeromonadales;Aeromonadaceae;Aeromonas	OG.Evenness	0.300465
Aeromonadales;Aeromonadaceae;Aeromonas	FC - heterotrophs [cells/mL]	0.317889
Aeromonadales;Aeromonadaceae;Aeromonas	FC - autotrophs [cells/mL]	0.197591
Aeromonadales;Aeromonadaceae;Aeromonas	FC - bacteria [cells/mL]	0.2595
Aeromonadales;Aeromonadaceae;Aeromonas	FC - picoeukaryotes [cells/mL]	0.22515
Aeromonadales;Aeromonadaceae;Aeromonas	minimum generation time [h]	0.255716
Aeromonadales;Succinivibrionaceae;Ruminobacter	Mean_Depth [m]*	0.389185
Aeromonadales;Succinivibrionaceae;Ruminobacter	Mean_Temperature [deg C]*	0.324031
Aeromonadales;Succinivibrionaceae;Ruminobacter	Mean_Oxygen [umol/kg]*	0.28787
Aeromonadales;Succinivibrionaceae;Ruminobacter	PO4 [umol/L]**	0.313675
Aeromonadales;Succinivibrionaceae;Ruminobacter	NO2NO3 [umol/L]**	0.313675
Aeromonadales;Succinivibrionaceae;Ruminobacter	SI [umol/L]**	0.313675
Aeromonadales;Succinivibrionaceae;Ruminobacter	Mean Depth MLD Sigma [m]*	0.223756
Aeromonadales;Succinivibrionaceae;Ruminobacter	Mean Depth Max N2 [m]*	0.22616
Aeromonadales;Succinivibrionaceae;Ruminobacter	Mean Depth Max O2 [m]*	0.231713
Aeromonadales;Succinivibrionaceae;Ruminobacter	Mean Depth Nitracline [m]*	0.1952
Aeromonadales;Succinivibrionaceae;Ruminobacter	miTAG.SILVA.Taxo.Richness	0.34807
Aeromonadales;Succinivibrionaceae;Ruminobacter	miTAG.SILVA.Phylo.Diversity	0.374881
Aeromonadales;Succinivibrionaceae;Ruminobacter	miTAG.SILVA.Chao	0.359354
Aeromonadales;Succinivibrionaceae;Ruminobacter	miTAG.SILVA.ace	0.363506
Aeromonadales;Succinivibrionaceae;Ruminobacter	OG.Shannon	0.215775
Aeromonadales;Succinivibrionaceae;Ruminobacter	OG.Richness	0.336192
Aeromonadales;Succinivibrionaceae;Ruminobacter	OG.Evenness	0.27573
Aeromonadales;Succinivibrionaceae;Ruminobacter	FC - heterotrophs [cells/mL]	0.3879
Aeromonadales;Succinivibrionaceae;Ruminobacter	FC - autotrophs [cells/mL]	0.367566
Aeromonadales;Succinivibrionaceae;Ruminobacter	FC - bacteria [cells/mL]	0.369777
Aeromonadales;Succinivibrionaceae;Ruminobacter	FC - picoeukaryotes [cells/mL]	0.416424
Aeromonadales;Succinivibrionaceae;Ruminobacter	minimum generation time [h]	0.292513
Alteromonadales;Alteromonadaceae;Aestuariibacter	Mean_Depth [m]*	0.386005
Alteromonadales;Alteromonadaceae;Aestuariibacter	Mean_Oxygen [umol/kg]*	0.338481
Alteromonadales;Alteromonadaceae;Aestuariibacter	PO4 [umol/L]**	0.35648
Alteromonadales;Alteromonadaceae;Aestuariibacter	NO2NO3 [umol/L]**	0.251789
Alteromonadales;Alteromonadaceae;Aestuariibacter	SI [umol/L]**	0.238616
Alteromonadales;Alteromonadaceae;Aestuariibacter	Mean Depth Min O2 [m]*	0.312937
Alteromonadales;Alteromonadaceae;Aestuariibacter	miTAG.SILVA.Taxo.Richness	0.28916
Alteromonadales;Alteromonadaceae;Aestuariibacter	miTAG.SILVA.Phylo.Diversity	0.239215
Alteromonadales;Alteromonadaceae;Aestuariibacter	miTAG.SILVA.Chao	0.231797
Alteromonadales;Alteromonadaceae;Aestuariibacter	miTAG.SILVA.ace	0.269384
Alteromonadales;Alteromonadaceae;Aestuariibacter	OG.Shannon	0.365365
Alteromonadales;Alteromonadaceae;Aestuariibacter	OG.Richness	0.326948
Alteromonadales;Alteromonadaceae;Aestuariibacter	OG.Evenness	0.245272
Alteromonadales;Alteromonadaceae;Aestuariibacter	FC - heterotrophs [cells/mL]	0.223253
Alteromonadales;Alteromonadaceae;Aestuariibacter	FC - autotrophs [cells/mL]	0.202044
Alteromonadales;Alteromonadaceae;Aestuariibacter	FC - bacteria [cells/mL]	0.219577
Alteromonadales;Alteromonadaceae;Aestuariibacter	FC - picoeukaryotes [cells/mL]	0.241883
Alteromonadales;Alteromonadaceae;Aestuariibacter	minimum generation time [h]	0.22161
Alteromonadales;Alteromonadaceae;Alteromonas	Mean_Depth [m]*	0.450354
Alteromonadales;Alteromonadaceae;Alteromonas	Mean_Oxygen [umol/kg]*	0.35377
Alteromonadales;Alteromonadaceae;Alteromonas	PO4 [umol/L]**	0.256877
Alteromonadales;Alteromonadaceae;Alteromonas	NO2NO3 [umol/L]**	0.230978
Alteromonadales;Alteromonadaceae;Alteromonas	SI [umol/L]**	0.229731
Alteromonadales;Alteromonadaceae;Alteromonas	miTAG.SILVA.Taxo.Richness	0.29249
Alteromonadales;Alteromonadaceae;Alteromonas	miTAG.SILVA.Phylo.Diversity	0.324112
Alteromonadales;Alteromonadaceae;Alteromonas	miTAG.SILVA.Chao	0.2774
Alteromonadales;Alteromonadaceae;Alteromonas	miTAG.SILVA.ace	0.30714
Alteromonadales;Alteromonadaceae;Alteromonas	OG.Shannon	0.351602
Alteromonadales;Alteromonadaceae;Alteromonas	OG.Richness	0.398359
Alteromonadales;Alteromonadaceae;Alteromonas	OG.Evenness	0.318517
Alteromonadales;Alteromonadaceae;Alteromonas	FC - heterotrophs [cells/mL]	0.235376
Alteromonadales;Alteromonadaceae;Alteromonas	FC - bacteria [cells/mL]	0.259096
Alteromonadales;Alteromonadaceae;Alteromonas	FC - picoeukaryotes [cells/mL]	0.238808
Alteromonadales;Alteromonadaceae;Alteromonas	minimum generation time [h]	0.26366
Alteromonadales;Alteromonadaceae;BD1-7 clade	Mean_Depth [m]*	0.409111
Alteromonadales;Alteromonadaceae;BD1-7 clade	Mean_Temperature [deg C]*	0.347571
Alteromonadales;Alteromonadaceae;BD1-7 clade	Mean_Salinity [PSU]*	0.280494
Alteromonadales;Alteromonadaceae;BD1-7 clade	Mean_Oxygen [umol/kg]*	0.314206
Alteromonadales;Alteromonadaceae;BD1-7 clade	PO4 [umol/L]**	0.345728
Alteromonadales;Alteromonadaceae;BD1-7 clade	NO2NO3 [umol/L]**	0.316474
Alteromonadales;Alteromonadaceae;BD1-7 clade	SI [umol/L]**	0.398265
Alteromonadales;Alteromonadaceae;BD1-7 clade	Mean Depth MLD Sigma [m]*	0.252152
Alteromonadales;Alteromonadaceae;BD1-7 clade	Mean Depth Max N2 [m]*	0.314494
Alteromonadales;Alteromonadaceae;BD1-7 clade	Mean Depth Min O2 [m]*	0.245098
Alteromonadales;Alteromonadaceae;BD1-7 clade	Mean Depth Nitracline [m]*	0.286053
Alteromonadales;Alteromonadaceae;BD1-7 clade	miTAG.SILVA.Taxo.Richness	0.345497
Alteromonadales;Alteromonadaceae;BD1-7 clade	miTAG.SILVA.Phylo.Diversity	0.366643
Alteromonadales;Alteromonadaceae;BD1-7 clade	miTAG.SILVA.Chao	0.333204
Alteromonadales;Alteromonadaceae;BD1-7 clade	miTAG.SILVA.ace	0.317637
Alteromonadales;Alteromonadaceae;BD1-7 clade	miTAG.SILVA.Shannon	0.217757
Alteromonadales;Alteromonadaceae;BD1-7 clade	OG.Shannon	0.197521
Alteromonadales;Alteromonadaceae;BD1-7 clade	OG.Richness	0.255029
Alteromonadales;Alteromonadaceae;BD1-7 clade	OG.Evenness	0.225181
Alteromonadales;Alteromonadaceae;BD1-7 clade	FC - heterotrophs [cells/mL]	0.339289
Alteromonadales;Alteromonadaceae;BD1-7 clade	FC - autotrophs [cells/mL]	0.390134
Alteromonadales;Alteromonadaceae;BD1-7 clade	FC - bacteria [cells/mL]	0.378437
Alteromonadales;Alteromonadaceae;BD1-7 clade	FC - picoeukaryotes [cells/mL]	0.388602
Alteromonadales;Alteromonadaceae;BD1-7 clade	minimum generation time [h]	0.409133
Alteromonadales;Alteromonadaceae;BD2-7	Mean_Depth [m]*	0.307165
Alteromonadales;Alteromonadaceae;BD2-7	Mean_Temperature [deg C]*	0.232424
Alteromonadales;Alteromonadaceae;BD2-7	Mean_Oxygen [umol/kg]*	0.269688
Alteromonadales;Alteromonadaceae;BD2-7	SI [umol/L]**	0.256972
Alteromonadales;Alteromonadaceae;BD2-7	Mean Depth MLD Sigma [m]*	0.252376
Alteromonadales;Alteromonadaceae;BD2-7	Mean Depth Max N2 [m]*	0.238799
Alteromonadales;Alteromonadaceae;BD2-7	miTAG.SILVA.Taxo.Richness	0.314167
Alteromonadales;Alteromonadaceae;BD2-7	miTAG.SILVA.Phylo.Diversity	0.291304
Alteromonadales;Alteromonadaceae;BD2-7	miTAG.SILVA.Chao	0.266453
Alteromonadales;Alteromonadaceae;BD2-7	miTAG.SILVA.ace	0.266343
Alteromonadales;Alteromonadaceae;BD2-7	OG.Richness	0.310457
Alteromonadales;Alteromonadaceae;BD2-7	OG.Evenness	0.215625
Alteromonadales;Alteromonadaceae;BD2-7	FC - heterotrophs [cells/mL]	0.311296
Alteromonadales;Alteromonadaceae;BD2-7	FC - autotrophs [cells/mL]	0.269524
Alteromonadales;Alteromonadaceae;BD2-7	FC - bacteria [cells/mL]	0.284098
Alteromonadales;Alteromonadaceae;BD2-7	FC - picoeukaryotes [cells/mL]	0.258032
Alteromonadales;Alteromonadaceae;BD2-7	minimum generation time [h]	0.272062
Alteromonadales;Alteromonadaceae;Bowmanella	Mean_Depth [m]*	0.277034
Alteromonadales;Alteromonadaceae;Bowmanella	Mean_Temperature [deg C]*	0.214127
Alteromonadales;Alteromonadaceae;Bowmanella	Mean_Salinity [PSU]*	0.28113
Alteromonadales;Alteromonadaceae;Bowmanella	Mean_Oxygen [umol/kg]*	0.274782
Alteromonadales;Alteromonadaceae;Bowmanella	PO4 [umol/L]**	0.324598
Alteromonadales;Alteromonadaceae;Bowmanella	NO2NO3 [umol/L]**	0.231773
Alteromonadales;Alteromonadaceae;Bowmanella	SI [umol/L]**	0.312179
Alteromonadales;Alteromonadaceae;Bowmanella	miTAG.SILVA.Phylo.Diversity	0.20258
Alteromonadales;Alteromonadaceae;Bowmanella	miTAG.SILVA.Chao	0.200273
Alteromonadales;Alteromonadaceae;Bowmanella	miTAG.SILVA.ace	0.191889
Alteromonadales;Alteromonadaceae;Bowmanella	miTAG.SILVA.Shannon	0.180357
Alteromonadales;Alteromonadaceae;Bowmanella	OG.Shannon	0.268697
Alteromonadales;Alteromonadaceae;Bowmanella	FC - autotrophs [cells/mL]	0.235491
Alteromonadales;Alteromonadaceae;Bowmanella	FC - picoeukaryotes [cells/mL]	0.24227
Alteromonadales;Alteromonadaceae;Bowmanella	minimum generation time [h]	0.284253
Alteromonadales;Alteromonadaceae;C1-B045	Mean_Depth [m]*	0.333232
Alteromonadales;Alteromonadaceae;C1-B045	Mean_Temperature [deg C]*	0.354871
Alteromonadales;Alteromonadaceae;C1-B045	Mean_Oxygen [umol/kg]*	0.323083
Alteromonadales;Alteromonadaceae;C1-B045	PO4 [umol/L]**	0.299494
Alteromonadales;Alteromonadaceae;C1-B045	NO2NO3 [umol/L]**	0.284309
Alteromonadales;Alteromonadaceae;C1-B045	SI [umol/L]**	0.252159
Alteromonadales;Alteromonadaceae;C1-B045	miTAG.SILVA.Taxo.Richness	0.393762
Alteromonadales;Alteromonadaceae;C1-B045	miTAG.SILVA.Phylo.Diversity	0.356071
Alteromonadales;Alteromonadaceae;C1-B045	miTAG.SILVA.Chao	0.316645
Alteromonadales;Alteromonadaceae;C1-B045	miTAG.SILVA.ace	0.316645
Alteromonadales;Alteromonadaceae;C1-B045	miTAG.SILVA.Shannon	0.258229
Alteromonadales;Alteromonadaceae;C1-B045	OG.Shannon	0.217202
Alteromonadales;Alteromonadaceae;C1-B045	FC - heterotrophs [cells/mL]	0.223849
Alteromonadales;Alteromonadaceae;C1-B045	FC - autotrophs [cells/mL]	0.326711
Alteromonadales;Alteromonadaceae;C1-B045	FC - bacteria [cells/mL]	0.241418
Alteromonadales;Alteromonadaceae;C1-B045	FC - picoeukaryotes [cells/mL]	0.296885
Alteromonadales;Alteromonadaceae;C1-B045	minimum generation time [h]	0.193715
Alteromonadales;Alteromonadaceae;Congregibacter	Mean_Temperature [deg C]*	0.298455
Alteromonadales;Alteromonadaceae;Congregibacter	Mean_Salinity [PSU]*	0.25761
Alteromonadales;Alteromonadaceae;Congregibacter	Mean_Oxygen [umol/kg]*	0.282793
Alteromonadales;Alteromonadaceae;Congregibacter	PO4 [umol/L]**	0.244847
Alteromonadales;Alteromonadaceae;Congregibacter	NO2NO3 [umol/L]**	0.272153
Alteromonadales;Alteromonadaceae;Congregibacter	SI [umol/L]**	0.209787
Alteromonadales;Alteromonadaceae;Congregibacter	miTAG.SILVA.Taxo.Richness	0.260369
Alteromonadales;Alteromonadaceae;Congregibacter	miTAG.SILVA.Phylo.Diversity	0.265454
Alteromonadales;Alteromonadaceae;Congregibacter	miTAG.SILVA.Chao	0.248672
Alteromonadales;Alteromonadaceae;Congregibacter	miTAG.SILVA.ace	0.25319
Alteromonadales;Alteromonadaceae;Congregibacter	OG.Richness	0.309652
Alteromonadales;Alteromonadaceae;Congregibacter	FC - heterotrophs [cells/mL]	0.23607
Alteromonadales;Alteromonadaceae;Congregibacter	FC - autotrophs [cells/mL]	0.230718
Alteromonadales;Alteromonadaceae;Congregibacter	FC - bacteria [cells/mL]	0.234503
Alteromonadales;Alteromonadaceae;Congregibacter	FC - picoeukaryotes [cells/mL]	0.252325
Alteromonadales;Alteromonadaceae;Congregibacter	minimum generation time [h]	0.257707
Alteromonadales;Alteromonadaceae;Dasania	Mean_Depth [m]*	0.224342
Alteromonadales;Alteromonadaceae;Dasania	miTAG.SILVA.Taxo.Richness	0.286138
Alteromonadales;Alteromonadaceae;Dasania	miTAG.SILVA.Phylo.Diversity	0.313852
Alteromonadales;Alteromonadaceae;Dasania	miTAG.SILVA.Chao	0.279549
Alteromonadales;Alteromonadaceae;Dasania	miTAG.SILVA.ace	0.289508
Alteromonadales;Alteromonadaceae;Dasania	miTAG.SILVA.Shannon	0.308047
Alteromonadales;Alteromonadaceae;Dasania	OG.Richness	0.248375
Alteromonadales;Alteromonadaceae;Dasania	FC - heterotrophs [cells/mL]	0.231408
Alteromonadales;Alteromonadaceae;Glaciecola	Mean_Depth [m]*	0.406364
Alteromonadales;Alteromonadaceae;Glaciecola	Mean_Temperature [deg C]*	0.229165
Alteromonadales;Alteromonadaceae;Glaciecola	Mean_Oxygen [umol/kg]*	0.307735
Alteromonadales;Alteromonadaceae;Glaciecola	PO4 [umol/L]**	0.331929
Alteromonadales;Alteromonadaceae;Glaciecola	NO2NO3 [umol/L]**	0.342636
Alteromonadales;Alteromonadaceae;Glaciecola	SI [umol/L]**	0.23405
Alteromonadales;Alteromonadaceae;Glaciecola	miTAG.SILVA.Taxo.Richness	0.289084
Alteromonadales;Alteromonadaceae;Glaciecola	miTAG.SILVA.Phylo.Diversity	0.281813
Alteromonadales;Alteromonadaceae;Glaciecola	miTAG.SILVA.Chao	0.347618
Alteromonadales;Alteromonadaceae;Glaciecola	miTAG.SILVA.ace	0.3762
Alteromonadales;Alteromonadaceae;Glaciecola	OG.Shannon	0.409739
Alteromonadales;Alteromonadaceae;Glaciecola	OG.Richness	0.428466
Alteromonadales;Alteromonadaceae;Glaciecola	OG.Evenness	0.269827
Alteromonadales;Alteromonadaceae;Glaciecola	FC - heterotrophs [cells/mL]	0.236462
Alteromonadales;Alteromonadaceae;Glaciecola	FC - autotrophs [cells/mL]	0.251985
Alteromonadales;Alteromonadaceae;Glaciecola	FC - bacteria [cells/mL]	0.233526
Alteromonadales;Alteromonadaceae;Glaciecola	FC - picoeukaryotes [cells/mL]	0.278923
Alteromonadales;Alteromonadaceae;Glaciecola	minimum generation time [h]	0.239018
Alteromonadales;Alteromonadaceae;Haliea	Mean_Depth [m]*	0.304496
Alteromonadales;Alteromonadaceae;Haliea	Mean_Temperature [deg C]*	0.355343
Alteromonadales;Alteromonadaceae;Haliea	Mean_Salinity [PSU]*	0.255533
Alteromonadales;Alteromonadaceae;Haliea	Mean_Oxygen [umol/kg]*	0.308325
Alteromonadales;Alteromonadaceae;Haliea	PO4 [umol/L]**	0.3873
Alteromonadales;Alteromonadaceae;Haliea	NO2NO3 [umol/L]**	0.406791
Alteromonadales;Alteromonadaceae;Haliea	SI [umol/L]**	0.328599
Alteromonadales;Alteromonadaceae;Haliea	miTAG.SILVA.Taxo.Richness	0.268023
Alteromonadales;Alteromonadaceae;Haliea	miTAG.SILVA.Phylo.Diversity	0.275561
Alteromonadales;Alteromonadaceae;Haliea	miTAG.SILVA.Chao	0.261194
Alteromonadales;Alteromonadaceae;Haliea	miTAG.SILVA.ace	0.262351
Alteromonadales;Alteromonadaceae;Haliea	miTAG.SILVA.Shannon	0.230897
Alteromonadales;Alteromonadaceae;Haliea	OG.Shannon	0.262653
Alteromonadales;Alteromonadaceae;Haliea	OG.Richness	0.361451
Alteromonadales;Alteromonadaceae;Haliea	OG.Evenness	0.243727
Alteromonadales;Alteromonadaceae;Haliea	FC - heterotrophs [cells/mL]	0.265311
Alteromonadales;Alteromonadaceae;Haliea	FC - autotrophs [cells/mL]	0.382413
Alteromonadales;Alteromonadaceae;Haliea	FC - bacteria [cells/mL]	0.317323
Alteromonadales;Alteromonadaceae;Haliea	FC - picoeukaryotes [cells/mL]	0.369874
Alteromonadales;Alteromonadaceae;Haliea	minimum generation time [h]	0.335379
Alteromonadales;Alteromonadaceae;Halioglobus	Mean_Depth [m]*	0.410491
Alteromonadales;Alteromonadaceae;Halioglobus	Mean_Temperature [deg C]*	0.334273
Alteromonadales;Alteromonadaceae;Halioglobus	Mean_Salinity [PSU]*	0.345181
Alteromonadales;Alteromonadaceae;Halioglobus	PO4 [umol/L]**	0.256433
Alteromonadales;Alteromonadaceae;Halioglobus	NO2NO3 [umol/L]**	0.235247
Alteromonadales;Alteromonadaceae;Halioglobus	SI [umol/L]**	0.253908
Alteromonadales;Alteromonadaceae;Halioglobus	miTAG.SILVA.Taxo.Richness	0.223726
Alteromonadales;Alteromonadaceae;Halioglobus	miTAG.SILVA.Phylo.Diversity	0.248122
Alteromonadales;Alteromonadaceae;Halioglobus	miTAG.SILVA.ace	0.226492
Alteromonadales;Alteromonadaceae;Halioglobus	FC - autotrophs [cells/mL]	0.356562
Alteromonadales;Alteromonadaceae;Halioglobus	FC - bacteria [cells/mL]	0.235508
Alteromonadales;Alteromonadaceae;Halioglobus	FC - picoeukaryotes [cells/mL]	0.304337
Alteromonadales;Alteromonadaceae;Halioglobus	minimum generation time [h]	0.212473
Alteromonadales;Alteromonadaceae;Maricurvus	Mean_Salinity [PSU]*	0.197715
Alteromonadales;Alteromonadaceae;Maricurvus	Mean_Oxygen [umol/kg]*	0.261474
Alteromonadales;Alteromonadaceae;Maricurvus	OG.Evenness	0.192647
Alteromonadales;Alteromonadaceae;Maricurvus	minimum generation time [h]	0.197958
Alteromonadales;Alteromonadaceae;Marinimicrobium	Mean_Depth [m]*	0.232508
Alteromonadales;Alteromonadaceae;Marinimicrobium	Mean Depth MLD Sigma [m]*	0.248674
Alteromonadales;Alteromonadaceae;Marinimicrobium	Mean Depth Max N2 [m]*	0.269219
Alteromonadales;Alteromonadaceae;Marinimicrobium	Mean Depth Max O2 [m]*	0.315221
Alteromonadales;Alteromonadaceae;Marinimicrobium	miTAG.SILVA.Taxo.Richness	0.289419
Alteromonadales;Alteromonadaceae;Marinimicrobium	miTAG.SILVA.Phylo.Diversity	0.261631
Alteromonadales;Alteromonadaceae;Marinimicrobium	miTAG.SILVA.Chao	0.279338
Alteromonadales;Alteromonadaceae;Marinimicrobium	miTAG.SILVA.ace	0.269725
Alteromonadales;Alteromonadaceae;Marinimicrobium	miTAG.SILVA.Shannon	0.264167
Alteromonadales;Alteromonadaceae;Marinimicrobium	OG.Shannon	0.226534
Alteromonadales;Alteromonadaceae;Marinimicrobium	OG.Richness	0.270669
Alteromonadales;Alteromonadaceae;Marinimicrobium	OG.Evenness	0.197322
Alteromonadales;Alteromonadaceae;Marinimicrobium	FC - heterotrophs [cells/mL]	0.27949
Alteromonadales;Alteromonadaceae;Marinimicrobium	FC - bacteria [cells/mL]	0.251197
Alteromonadales;Alteromonadaceae;Marinimicrobium	FC - picoeukaryotes [cells/mL]	0.230347
Alteromonadales;Alteromonadaceae;Marinobacter	Mean_Depth [m]*	0.276878
Alteromonadales;Alteromonadaceae;Marinobacter	Mean_Salinity [PSU]*	0.202409
Alteromonadales;Alteromonadaceae;Marinobacter	Mean_Oxygen [umol/kg]*	0.344053
Alteromonadales;Alteromonadaceae;Marinobacter	SI [umol/L]**	0.249345
Alteromonadales;Alteromonadaceae;Marinobacter	miTAG.SILVA.Taxo.Richness	0.279086
Alteromonadales;Alteromonadaceae;Marinobacter	miTAG.SILVA.Phylo.Diversity	0.249371
Alteromonadales;Alteromonadaceae;Marinobacter	miTAG.SILVA.Chao	0.254799
Alteromonadales;Alteromonadaceae;Marinobacter	miTAG.SILVA.ace	0.251107
Alteromonadales;Alteromonadaceae;Marinobacter	OG.Shannon	0.437891
Alteromonadales;Alteromonadaceae;Marinobacter	OG.Richness	0.348898
Alteromonadales;Alteromonadaceae;Marinobacter	OG.Evenness	0.298547
Alteromonadales;Alteromonadaceae;Marinobacter	FC - autotrophs [cells/mL]	0.249545
Alteromonadales;Alteromonadaceae;Marinobacter	FC - bacteria [cells/mL]	0.223757
Alteromonadales;Alteromonadaceae;Marinobacter	minimum generation time [h]	0.233503
Alteromonadales;Alteromonadaceae;Melitea	Mean_Salinity [PSU]*	0.251483
Alteromonadales;Alteromonadaceae;Melitea	Mean Depth MLD Sigma [m]*	0.292345
Alteromonadales;Alteromonadaceae;Melitea	Mean Depth Max N2 [m]*	0.269384
Alteromonadales;Alteromonadaceae;Melitea	Mean Depth Min O2 [m]*	0.277079
Alteromonadales;Alteromonadaceae;Melitea	Mean Depth Nitracline [m]*	0.326174
Alteromonadales;Alteromonadaceae;Melitea	OG.Shannon	0.259395
Alteromonadales;Alteromonadaceae;Melitea	OG.Richness	0.212822
Alteromonadales;Alteromonadaceae;Melitea	minimum generation time [h]	0.206111
Alteromonadales;Alteromonadaceae;Microbulbifer	Mean_Depth [m]*	0.203178
Alteromonadales;Alteromonadaceae;Microbulbifer	Mean Depth Max Fluo [m]*	0.171585
Alteromonadales;Alteromonadaceae;Microbulbifer	miTAG.SILVA.Taxo.Richness	0.207097
Alteromonadales;Alteromonadaceae;Microbulbifer	miTAG.SILVA.Phylo.Diversity	0.193771
Alteromonadales;Alteromonadaceae;Microbulbifer	miTAG.SILVA.Chao	0.212126
Alteromonadales;Alteromonadaceae;Microbulbifer	miTAG.SILVA.ace	0.202387
Alteromonadales;Alteromonadaceae;Microbulbifer	OG.Richness	0.171232
Alteromonadales;Alteromonadaceae;Microbulbifer	OG.Evenness	0.193993
Alteromonadales;Alteromonadaceae;Microbulbifer	FC - autotrophs [cells/mL]	0.254365
Alteromonadales;Alteromonadaceae;OM60(NOR5) clade	Mean_Depth [m]*	0.56115
Alteromonadales;Alteromonadaceae;OM60(NOR5) clade	Mean_Temperature [deg C]*	0.415825
Alteromonadales;Alteromonadaceae;OM60(NOR5) clade	Mean_Salinity [PSU]*	0.292916
Alteromonadales;Alteromonadaceae;OM60(NOR5) clade	Mean_Oxygen [umol/kg]*	0.386967
Alteromonadales;Alteromonadaceae;OM60(NOR5) clade	PO4 [umol/L]**	0.409347
Alteromonadales;Alteromonadaceae;OM60(NOR5) clade	NO2NO3 [umol/L]**	0.387147
Alteromonadales;Alteromonadaceae;OM60(NOR5) clade	SI [umol/L]**	0.434319
Alteromonadales;Alteromonadaceae;OM60(NOR5) clade	Mean Depth MLD Sigma [m]*	0.369571
Alteromonadales;Alteromonadaceae;OM60(NOR5) clade	Mean Depth Max N2 [m]*	0.339257
Alteromonadales;Alteromonadaceae;OM60(NOR5) clade	miTAG.SILVA.Taxo.Richness	0.440983
Alteromonadales;Alteromonadaceae;OM60(NOR5) clade	miTAG.SILVA.Phylo.Diversity	0.497901
Alteromonadales;Alteromonadaceae;OM60(NOR5) clade	miTAG.SILVA.Chao	0.491342
Alteromonadales;Alteromonadaceae;OM60(NOR5) clade	miTAG.SILVA.ace	0.510306
Alteromonadales;Alteromonadaceae;OM60(NOR5) clade	OG.Shannon	0.245926
Alteromonadales;Alteromonadaceae;OM60(NOR5) clade	OG.Richness	0.431714
Alteromonadales;Alteromonadaceae;OM60(NOR5) clade	OG.Evenness	0.340455
Alteromonadales;Alteromonadaceae;OM60(NOR5) clade	FC - heterotrophs [cells/mL]	0.536717
Alteromonadales;Alteromonadaceae;OM60(NOR5) clade	FC - autotrophs [cells/mL]	0.500203
Alteromonadales;Alteromonadaceae;OM60(NOR5) clade	FC - bacteria [cells/mL]	0.555423
Alteromonadales;Alteromonadaceae;OM60(NOR5) clade	FC - picoeukaryotes [cells/mL]	0.518567
Alteromonadales;Alteromonadaceae;OM60(NOR5) clade	minimum generation time [h]	0.483099
Alteromonadales;Alteromonadaceae;Porticoccus	Mean_Temperature [deg C]*	0.348647
Alteromonadales;Alteromonadaceae;Porticoccus	Mean_Oxygen [umol/kg]*	0.340741
Alteromonadales;Alteromonadaceae;Porticoccus	SI [umol/L]**	0.257191
Alteromonadales;Alteromonadaceae;Porticoccus	miTAG.SILVA.Shannon	0.243967
Alteromonadales;Alteromonadaceae;Porticoccus	OG.Evenness	0.23628
Alteromonadales;Alteromonadaceae;Porticoccus	FC - heterotrophs [cells/mL]	0.245144
Alteromonadales;Alteromonadaceae;Porticoccus	FC - bacteria [cells/mL]	0.209058
Alteromonadales;Alteromonadaceae;Salinimonas	Mean_Depth [m]*	0.335576
Alteromonadales;Alteromonadaceae;Salinimonas	Mean_Oxygen [umol/kg]*	0.298614
Alteromonadales;Alteromonadaceae;Salinimonas	PO4 [umol/L]**	0.278327
Alteromonadales;Alteromonadaceae;Salinimonas	NO2NO3 [umol/L]**	0.215615
Alteromonadales;Alteromonadaceae;Salinimonas	SI [umol/L]**	0.208977
Alteromonadales;Alteromonadaceae;Salinimonas	miTAG.SILVA.Taxo.Richness	0.292748
Alteromonadales;Alteromonadaceae;Salinimonas	miTAG.SILVA.Phylo.Diversity	0.252816
Alteromonadales;Alteromonadaceae;Salinimonas	miTAG.SILVA.Chao	0.279942
Alteromonadales;Alteromonadaceae;Salinimonas	miTAG.SILVA.ace	0.279942
Alteromonadales;Alteromonadaceae;Salinimonas	OG.Shannon	0.344041
Alteromonadales;Alteromonadaceae;Salinimonas	OG.Richness	0.340242
Alteromonadales;Alteromonadaceae;Salinimonas	OG.Evenness	0.214156
Alteromonadales;Alteromonadaceae;Salinimonas	FC - heterotrophs [cells/mL]	0.228622
Alteromonadales;Alteromonadaceae;Salinimonas	FC - autotrophs [cells/mL]	0.259154
Alteromonadales;Alteromonadaceae;Salinimonas	FC - bacteria [cells/mL]	0.228913
Alteromonadales;Alteromonadaceae;Salinimonas	FC - picoeukaryotes [cells/mL]	0.281545
Alteromonadales;Alteromonadaceae;Salinimonas	minimum generation time [h]	0.278811
Alteromonadales;Alteromonadaceae;SAR92 clade	Mean_Depth [m]*	0.429974
Alteromonadales;Alteromonadaceae;SAR92 clade	Mean_Temperature [deg C]*	0.402124
Alteromonadales;Alteromonadaceae;SAR92 clade	Mean_Salinity [PSU]*	0.275221
Alteromonadales;Alteromonadaceae;SAR92 clade	Mean_Oxygen [umol/kg]*	0.501943
Alteromonadales;Alteromonadaceae;SAR92 clade	PO4 [umol/L]**	0.431013
Alteromonadales;Alteromonadaceae;SAR92 clade	NO2NO3 [umol/L]**	0.408791
Alteromonadales;Alteromonadaceae;SAR92 clade	SI [umol/L]**	0.370442
Alteromonadales;Alteromonadaceae;SAR92 clade	Mean Depth MLD Sigma [m]*	0.341778
Alteromonadales;Alteromonadaceae;SAR92 clade	Mean Depth Max N2 [m]*	0.258331
Alteromonadales;Alteromonadaceae;SAR92 clade	miTAG.SILVA.Taxo.Richness	0.313201
Alteromonadales;Alteromonadaceae;SAR92 clade	miTAG.SILVA.Phylo.Diversity	0.363477
Alteromonadales;Alteromonadaceae;SAR92 clade	miTAG.SILVA.Chao	0.352477
Alteromonadales;Alteromonadaceae;SAR92 clade	miTAG.SILVA.ace	0.374644
Alteromonadales;Alteromonadaceae;SAR92 clade	miTAG.SILVA.Shannon	0.227599
Alteromonadales;Alteromonadaceae;SAR92 clade	OG.Shannon	0.322237
Alteromonadales;Alteromonadaceae;SAR92 clade	OG.Richness	0.390063
Alteromonadales;Alteromonadaceae;SAR92 clade	OG.Evenness	0.294762
Alteromonadales;Alteromonadaceae;SAR92 clade	FC - heterotrophs [cells/mL]	0.336657
Alteromonadales;Alteromonadaceae;SAR92 clade	FC - autotrophs [cells/mL]	0.432592
Alteromonadales;Alteromonadaceae;SAR92 clade	FC - bacteria [cells/mL]	0.324901
Alteromonadales;Alteromonadaceae;SAR92 clade	FC - picoeukaryotes [cells/mL]	0.445014
Alteromonadales;Alteromonadaceae;SAR92 clade	minimum generation time [h]	0.384863
Alteromonadales;Alteromonadaceae;Umboniibacter	Mean_Temperature [deg C]*	0.20105
Alteromonadales;Alteromonadaceae;Umboniibacter	PO4 [umol/L]**	0.217681
Alteromonadales;Alteromonadaceae;Umboniibacter	Lyapunov_exp.	0.243113
Alteromonadales;Alteromonadaceae;Umboniibacter	retention	0.228874
Alteromonadales;Alteromonadaceae;Umboniibacter	Mean Depth MLD Sigma [m]*	0.247143
Alteromonadales;Alteromonadaceae;Umboniibacter	Mean Depth Max N2 [m]*	0.261386
Alteromonadales;Alteromonadaceae;Umboniibacter	Mean Depth Max O2 [m]*	0.28708
Alteromonadales;Alteromonadaceae;Umboniibacter	Mean Depth Nitracline [m]*	0.237402
Alteromonadales;Alteromonadaceae;Umboniibacter	miTAG.SILVA.Taxo.Richness	0.205537
Alteromonadales;Alteromonadaceae;Umboniibacter	miTAG.SILVA.Phylo.Diversity	0.191619
Alteromonadales;Alteromonadaceae;Umboniibacter	miTAG.SILVA.Chao	0.20545
Alteromonadales;Alteromonadaceae;Umboniibacter	miTAG.SILVA.ace	0.205279
Alteromonadales;Alteromonadaceae;Umboniibacter	miTAG.SILVA.Shannon	0.18691
Alteromonadales;Alteromonadaceae;Umboniibacter	OG.Richness	0.193874
Alteromonadales;Alteromonadaceae;Umboniibacter	OG.Evenness	0.179972
Alteromonadales;Alteromonadaceae;Umboniibacter	FC - autotrophs [cells/mL]	0.176723
Alteromonadales;Alteromonadaceae;uncultured	Mean_Depth [m]*	0.498305
Alteromonadales;Alteromonadaceae;uncultured	Mean_Temperature [deg C]*	0.353292
Alteromonadales;Alteromonadaceae;uncultured	Mean_Oxygen [umol/kg]*	0.308877
Alteromonadales;Alteromonadaceae;uncultured	PO4 [umol/L]**	0.357963
Alteromonadales;Alteromonadaceae;uncultured	NO2NO3 [umol/L]**	0.335999
Alteromonadales;Alteromonadaceae;uncultured	SI [umol/L]**	0.25857
Alteromonadales;Alteromonadaceae;uncultured	miTAG.SILVA.Taxo.Richness	0.477181
Alteromonadales;Alteromonadaceae;uncultured	miTAG.SILVA.Phylo.Diversity	0.440837
Alteromonadales;Alteromonadaceae;uncultured	miTAG.SILVA.Chao	0.438881
Alteromonadales;Alteromonadaceae;uncultured	miTAG.SILVA.ace	0.451353
Alteromonadales;Alteromonadaceae;uncultured	miTAG.SILVA.Shannon	0.233377
Alteromonadales;Alteromonadaceae;uncultured	OG.Shannon	0.367
Alteromonadales;Alteromonadaceae;uncultured	OG.Richness	0.599017
Alteromonadales;Alteromonadaceae;uncultured	OG.Evenness	0.282962
Alteromonadales;Alteromonadaceae;uncultured	FC - heterotrophs [cells/mL]	0.386504
Alteromonadales;Alteromonadaceae;uncultured	FC - autotrophs [cells/mL]	0.284892
Alteromonadales;Alteromonadaceae;uncultured	FC - bacteria [cells/mL]	0.364486
Alteromonadales;Alteromonadaceae;uncultured	FC - picoeukaryotes [cells/mL]	0.364873
Alteromonadales;Alteromonadaceae;uncultured	minimum generation time [h]	0.390037
Alteromonadales;Colwelliaceae;Colwellia	Mean_Depth [m]*	0.307369
Alteromonadales;Colwelliaceae;Colwellia	Mean_Temperature [deg C]*	0.315812
Alteromonadales;Colwelliaceae;Colwellia	Mean_Salinity [PSU]*	0.246846
Alteromonadales;Colwelliaceae;Colwellia	Mean_Oxygen [umol/kg]*	0.301799
Alteromonadales;Colwelliaceae;Colwellia	PO4 [umol/L]**	0.33783
Alteromonadales;Colwelliaceae;Colwellia	NO2NO3 [umol/L]**	0.2456
Alteromonadales;Colwelliaceae;Colwellia	miTAG.SILVA.Taxo.Richness	0.303573
Alteromonadales;Colwelliaceae;Colwellia	miTAG.SILVA.Phylo.Diversity	0.28467
Alteromonadales;Colwelliaceae;Colwellia	miTAG.SILVA.Chao	0.290504
Alteromonadales;Colwelliaceae;Colwellia	miTAG.SILVA.ace	0.3067
Alteromonadales;Colwelliaceae;Colwellia	miTAG.SILVA.Shannon	0.279221
Alteromonadales;Colwelliaceae;Colwellia	OG.Shannon	0.296369
Alteromonadales;Colwelliaceae;Colwellia	OG.Richness	0.235296
Alteromonadales;Colwelliaceae;Colwellia	OG.Evenness	0.230303
Alteromonadales;Colwelliaceae;Colwellia	FC - heterotrophs [cells/mL]	0.258769
Alteromonadales;Colwelliaceae;Colwellia	FC - autotrophs [cells/mL]	0.24384
Alteromonadales;Colwelliaceae;Colwellia	FC - picoeukaryotes [cells/mL]	0.258403
Alteromonadales;Colwelliaceae;Colwellia	minimum generation time [h]	0.285534
Alteromonadales;Colwelliaceae;uncultured	Mean_Depth [m]*	0.232667
Alteromonadales;Colwelliaceae;uncultured	Mean_Oxygen [umol/kg]*	0.276672
Alteromonadales;Colwelliaceae;uncultured	miTAG.SILVA.Taxo.Richness	0.275098
Alteromonadales;Colwelliaceae;uncultured	miTAG.SILVA.Phylo.Diversity	0.222049
Alteromonadales;Colwelliaceae;uncultured	miTAG.SILVA.Chao	0.255157
Alteromonadales;Colwelliaceae;uncultured	miTAG.SILVA.ace	0.270811
Alteromonadales;Colwelliaceae;uncultured	OG.Shannon	0.265968
Alteromonadales;Colwelliaceae;uncultured	OG.Richness	0.261748
Alteromonadales;Colwelliaceae;uncultured	OG.Evenness	0.199408
Alteromonadales;Colwelliaceae;uncultured	FC - picoeukaryotes [cells/mL]	0.213489
Alteromonadales;Colwelliaceae;uncultured	minimum generation time [h]	0.212426
Alteromonadales;Idiomarinaceae;Idiomarina	Mean_Depth [m]*	0.294385
Alteromonadales;Idiomarinaceae;Idiomarina	Mean_Temperature [deg C]*	0.243172
Alteromonadales;Idiomarinaceae;Idiomarina	Mean_Salinity [PSU]*	0.213891
Alteromonadales;Idiomarinaceae;Idiomarina	Mean_Oxygen [umol/kg]*	0.245385
Alteromonadales;Idiomarinaceae;Idiomarina	PO4 [umol/L]**	0.261881
Alteromonadales;Idiomarinaceae;Idiomarina	NO2NO3 [umol/L]**	0.222188
Alteromonadales;Idiomarinaceae;Idiomarina	miTAG.SILVA.Taxo.Richness	0.228121
Alteromonadales;Idiomarinaceae;Idiomarina	miTAG.SILVA.Phylo.Diversity	0.307408
Alteromonadales;Idiomarinaceae;Idiomarina	miTAG.SILVA.Chao	0.315971
Alteromonadales;Idiomarinaceae;Idiomarina	miTAG.SILVA.ace	0.276701
Alteromonadales;Idiomarinaceae;Idiomarina	miTAG.SILVA.Shannon	0.223646
Alteromonadales;Idiomarinaceae;Idiomarina	OG.Shannon	0.254086
Alteromonadales;Idiomarinaceae;Idiomarina	OG.Richness	0.264871
Alteromonadales;Idiomarinaceae;Idiomarina	OG.Evenness	0.308575
Alteromonadales;Idiomarinaceae;Idiomarina	FC - autotrophs [cells/mL]	0.281635
Alteromonadales;Idiomarinaceae;Idiomarina	FC - bacteria [cells/mL]	0.265163
Alteromonadales;Idiomarinaceae;Idiomarina	FC - picoeukaryotes [cells/mL]	0.260288
Alteromonadales;Idiomarinaceae;Idiomarina	minimum generation time [h]	0.242735
Alteromonadales;Idiomarinaceae;Pseudidiomarina	Mean_Depth [m]*	0.310855
Alteromonadales;Idiomarinaceae;Pseudidiomarina	Mean_Temperature [deg C]*	0.250019
Alteromonadales;Idiomarinaceae;Pseudidiomarina	Mean_Salinity [PSU]*	0.218322
Alteromonadales;Idiomarinaceae;Pseudidiomarina	Mean_Oxygen [umol/kg]*	0.338844
Alteromonadales;Idiomarinaceae;Pseudidiomarina	PO4 [umol/L]**	0.288714
Alteromonadales;Idiomarinaceae;Pseudidiomarina	NO2NO3 [umol/L]**	0.256551
Alteromonadales;Idiomarinaceae;Pseudidiomarina	SI [umol/L]**	0.319481
Alteromonadales;Idiomarinaceae;Pseudidiomarina	miTAG.SILVA.Taxo.Richness	0.370551
Alteromonadales;Idiomarinaceae;Pseudidiomarina	miTAG.SILVA.Phylo.Diversity	0.298291
Alteromonadales;Idiomarinaceae;Pseudidiomarina	miTAG.SILVA.Chao	0.270792
Alteromonadales;Idiomarinaceae;Pseudidiomarina	miTAG.SILVA.ace	0.288934
Alteromonadales;Idiomarinaceae;Pseudidiomarina	OG.Shannon	0.369339
Alteromonadales;Idiomarinaceae;Pseudidiomarina	OG.Richness	0.378748
Alteromonadales;Idiomarinaceae;Pseudidiomarina	OG.Evenness	0.292547
Alteromonadales;Idiomarinaceae;Pseudidiomarina	FC - heterotrophs [cells/mL]	0.257939
Alteromonadales;Idiomarinaceae;Pseudidiomarina	FC - autotrophs [cells/mL]	0.245697
Alteromonadales;Idiomarinaceae;Pseudidiomarina	FC - bacteria [cells/mL]	0.305489
Alteromonadales;Idiomarinaceae;Pseudidiomarina	FC - picoeukaryotes [cells/mL]	0.311671
Alteromonadales;Idiomarinaceae;Pseudidiomarina	minimum generation time [h]	0.242705
Alteromonadales;Pseudoalteromonadaceae;Pseudoalteromonas	Mean_Depth [m]*	0.27849
Alteromonadales;Pseudoalteromonadaceae;Pseudoalteromonas	Mean_Temperature [deg C]*	0.293218
Alteromonadales;Pseudoalteromonadaceae;Pseudoalteromonas	Mean_Salinity [PSU]*	0.240902
Alteromonadales;Pseudoalteromonadaceae;Pseudoalteromonas	Mean_Oxygen [umol/kg]*	0.21444
Alteromonadales;Pseudoalteromonadaceae;Pseudoalteromonas	PO4 [umol/L]**	0.238405
Alteromonadales;Pseudoalteromonadaceae;Pseudoalteromonas	NO2NO3 [umol/L]**	0.226954
Alteromonadales;Pseudoalteromonadaceae;Pseudoalteromonas	Mean Depth Nitracline [m]*	0.25909
Alteromonadales;Pseudoalteromonadaceae;Pseudoalteromonas	miTAG.SILVA.Taxo.Richness	0.296707
Alteromonadales;Pseudoalteromonadaceae;Pseudoalteromonas	miTAG.SILVA.Phylo.Diversity	0.269983
Alteromonadales;Pseudoalteromonadaceae;Pseudoalteromonas	miTAG.SILVA.Chao	0.280918
Alteromonadales;Pseudoalteromonadaceae;Pseudoalteromonas	miTAG.SILVA.ace	0.264393
Alteromonadales;Pseudoalteromonadaceae;Pseudoalteromonas	OG.Shannon	0.24504
Alteromonadales;Pseudoalteromonadaceae;Pseudoalteromonas	FC - heterotrophs [cells/mL]	0.255643
Alteromonadales;Pseudoalteromonadaceae;Pseudoalteromonas	FC - autotrophs [cells/mL]	0.197877
Alteromonadales;Pseudoalteromonadaceae;Pseudoalteromonas	FC - picoeukaryotes [cells/mL]	0.309753
Alteromonadales;Pseudoalteromonadaceae;Pseudoalteromonas	minimum generation time [h]	0.259774
Alteromonadales;Pseudoalteromonadaceae;uncultured	Mean_Temperature [deg C]*	0.200262
Alteromonadales;Pseudoalteromonadaceae;uncultured	Mean Depth Min O2 [m]*	0.293252
Alteromonadales;Shewanellaceae;Shewanella	Mean_Depth [m]*	0.242561
Alteromonadales;Shewanellaceae;Shewanella	Mean_Salinity [PSU]*	0.26692
Alteromonadales;Shewanellaceae;Shewanella	PO4 [umol/L]**	0.215862
Alteromonadales;Shewanellaceae;Shewanella	NO2NO3 [umol/L]**	0.229127
Alteromonadales;Shewanellaceae;Shewanella	SI [umol/L]**	0.205551
Alteromonadales;Shewanellaceae;Shewanella	retention	0.229219
Alteromonadales;Shewanellaceae;Shewanella	Mean Depth Max O2 [m]*	0.212208
Alteromonadales;Shewanellaceae;Shewanella	Mean Depth Nitracline [m]*	0.23232
Alteromonadales;Shewanellaceae;Shewanella	miTAG.SILVA.Taxo.Richness	0.287529
Alteromonadales;Shewanellaceae;Shewanella	miTAG.SILVA.Phylo.Diversity	0.216807
Alteromonadales;Shewanellaceae;Shewanella	miTAG.SILVA.Chao	0.304413
Alteromonadales;Shewanellaceae;Shewanella	miTAG.SILVA.ace	0.252239
Alteromonadales;Shewanellaceae;Shewanella	OG.Shannon	0.277115
Alteromonadales;Shewanellaceae;Shewanella	OG.Richness	0.247354
Alteromonadales;Shewanellaceae;Shewanella	FC - heterotrophs [cells/mL]	0.245052
Alteromonadales;Shewanellaceae;Shewanella	FC - autotrophs [cells/mL]	0.20226
Alteromonadales;Shewanellaceae;Shewanella	FC - bacteria [cells/mL]	0.190527
Alteromonadales;Shewanellaceae;Shewanella	FC - picoeukaryotes [cells/mL]	0.217974
Anaerolineales;Anaerolineaceae;Longilinea	Mean_Depth [m]*	0.593162
Anaerolineales;Anaerolineaceae;Longilinea	Mean_Temperature [deg C]*	0.315481
Anaerolineales;Anaerolineaceae;Longilinea	Mean_Salinity [PSU]*	0.215189
Anaerolineales;Anaerolineaceae;Longilinea	Mean_Oxygen [umol/kg]*	0.36473
Anaerolineales;Anaerolineaceae;Longilinea	PO4 [umol/L]**	0.336805
Anaerolineales;Anaerolineaceae;Longilinea	NO2NO3 [umol/L]**	0.349188
Anaerolineales;Anaerolineaceae;Longilinea	SI [umol/L]**	0.355918
Anaerolineales;Anaerolineaceae;Longilinea	miTAG.SILVA.Taxo.Richness	0.429541
Anaerolineales;Anaerolineaceae;Longilinea	miTAG.SILVA.Phylo.Diversity	0.496392
Anaerolineales;Anaerolineaceae;Longilinea	miTAG.SILVA.Chao	0.444388
Anaerolineales;Anaerolineaceae;Longilinea	miTAG.SILVA.ace	0.43857
Anaerolineales;Anaerolineaceae;Longilinea	OG.Richness	0.343817
Anaerolineales;Anaerolineaceae;Longilinea	OG.Evenness	0.354053
Anaerolineales;Anaerolineaceae;Longilinea	FC - heterotrophs [cells/mL]	0.439787
Anaerolineales;Anaerolineaceae;Longilinea	FC - autotrophs [cells/mL]	0.394758
Anaerolineales;Anaerolineaceae;Longilinea	FC - bacteria [cells/mL]	0.397927
Anaerolineales;Anaerolineaceae;Longilinea	FC - picoeukaryotes [cells/mL]	0.416555
Anaerolineales;Anaerolineaceae;Longilinea	minimum generation time [h]	0.442495
Anaerolineales;Anaerolineaceae;uncultured	Mean_Depth [m]*	0.648207
Anaerolineales;Anaerolineaceae;uncultured	Mean_Temperature [deg C]*	0.338354
Anaerolineales;Anaerolineaceae;uncultured	Mean_Oxygen [umol/kg]*	0.357858
Anaerolineales;Anaerolineaceae;uncultured	PO4 [umol/L]**	0.438934
Anaerolineales;Anaerolineaceae;uncultured	NO2NO3 [umol/L]**	0.376371
Anaerolineales;Anaerolineaceae;uncultured	SI [umol/L]**	0.40269
Anaerolineales;Anaerolineaceae;uncultured	miTAG.SILVA.Taxo.Richness	0.677112
Anaerolineales;Anaerolineaceae;uncultured	miTAG.SILVA.Phylo.Diversity	0.693451
Anaerolineales;Anaerolineaceae;uncultured	miTAG.SILVA.Chao	0.682118
Anaerolineales;Anaerolineaceae;uncultured	miTAG.SILVA.ace	0.646468
Anaerolineales;Anaerolineaceae;uncultured	miTAG.SILVA.Shannon	0.263816
Anaerolineales;Anaerolineaceae;uncultured	OG.Shannon	0.366298
Anaerolineales;Anaerolineaceae;uncultured	OG.Richness	0.501794
Anaerolineales;Anaerolineaceae;uncultured	OG.Evenness	0.313641
Anaerolineales;Anaerolineaceae;uncultured	FC - heterotrophs [cells/mL]	0.425752
Anaerolineales;Anaerolineaceae;uncultured	FC - autotrophs [cells/mL]	0.429349
Anaerolineales;Anaerolineaceae;uncultured	FC - bacteria [cells/mL]	0.424024
Anaerolineales;Anaerolineaceae;uncultured	FC - picoeukaryotes [cells/mL]	0.517952
Anaerolineales;Anaerolineaceae;uncultured	minimum generation time [h]	0.489713
Bacillales;Bacillaceae;Bacillus	Mean_Depth [m]*	0.364513
Bacillales;Bacillaceae;Bacillus	Mean_Temperature [deg C]*	0.245834
Bacillales;Bacillaceae;Bacillus	Mean_Salinity [PSU]*	0.281051
Bacillales;Bacillaceae;Bacillus	Mean_Oxygen [umol/kg]*	0.230551
Bacillales;Bacillaceae;Bacillus	PO4 [umol/L]**	0.320996
Bacillales;Bacillaceae;Bacillus	NO2NO3 [umol/L]**	0.288404
Bacillales;Bacillaceae;Bacillus	SI [umol/L]**	0.258249
Bacillales;Bacillaceae;Bacillus	miTAG.SILVA.Taxo.Richness	0.305712
Bacillales;Bacillaceae;Bacillus	miTAG.SILVA.Phylo.Diversity	0.29652
Bacillales;Bacillaceae;Bacillus	miTAG.SILVA.Chao	0.292041
Bacillales;Bacillaceae;Bacillus	miTAG.SILVA.ace	0.264289
Bacillales;Bacillaceae;Bacillus	OG.Shannon	0.268243
Bacillales;Bacillaceae;Bacillus	OG.Richness	0.256631
Bacillales;Bacillaceae;Bacillus	FC - heterotrophs [cells/mL]	0.256705
Bacillales;Bacillaceae;Bacillus	FC - bacteria [cells/mL]	0.276022
Bacillales;Bacillaceae;Bacillus	FC - picoeukaryotes [cells/mL]	0.222228
Bacillales;Bacillaceae;Bacillus	minimum generation time [h]	0.296326
Bacillales;Bacillaceae;Marinococcus	Mean_Depth [m]*	0.320316
Bacillales;Bacillaceae;Marinococcus	Mean_Temperature [deg C]*	0.231124
Bacillales;Bacillaceae;Marinococcus	Mean_Salinity [PSU]*	0.190363
Bacillales;Bacillaceae;Marinococcus	Mean_Oxygen [umol/kg]*	0.233726
Bacillales;Bacillaceae;Marinococcus	PO4 [umol/L]**	0.250866
Bacillales;Bacillaceae;Marinococcus	NO2NO3 [umol/L]**	0.270654
Bacillales;Bacillaceae;Marinococcus	SI [umol/L]**	0.243778
Bacillales;Bacillaceae;Marinococcus	Mean Depth MLD Sigma [m]*	0.20474
Bacillales;Bacillaceae;Marinococcus	Mean Depth Max O2 [m]*	0.217059
Bacillales;Bacillaceae;Marinococcus	miTAG.SILVA.Taxo.Richness	0.271875
Bacillales;Bacillaceae;Marinococcus	miTAG.SILVA.Phylo.Diversity	0.291448
Bacillales;Bacillaceae;Marinococcus	miTAG.SILVA.Chao	0.30543
Bacillales;Bacillaceae;Marinococcus	miTAG.SILVA.ace	0.294674
Bacillales;Bacillaceae;Marinococcus	miTAG.SILVA.Shannon	0.209775
Bacillales;Bacillaceae;Marinococcus	OG.Shannon	0.296168
Bacillales;Bacillaceae;Marinococcus	OG.Richness	0.310344
Bacillales;Bacillaceae;Marinococcus	OG.Evenness	0.213335
Bacillales;Bacillaceae;Marinococcus	FC - heterotrophs [cells/mL]	0.335231
Bacillales;Bacillaceae;Marinococcus	FC - autotrophs [cells/mL]	0.258808
Bacillales;Bacillaceae;Marinococcus	FC - bacteria [cells/mL]	0.308741
Bacillales;Bacillaceae;Marinococcus	FC - picoeukaryotes [cells/mL]	0.325818
Bacillales;Bacillaceae;Marinococcus	minimum generation time [h]	0.306275
Bacillales;Paenibacillaceae;Paenibacillus	Mean_Depth [m]*	0.322253
Bacillales;Paenibacillaceae;Paenibacillus	Mean_Temperature [deg C]*	0.352303
Bacillales;Paenibacillaceae;Paenibacillus	Mean_Oxygen [umol/kg]*	0.305058
Bacillales;Paenibacillaceae;Paenibacillus	PO4 [umol/L]**	0.227193
Bacillales;Paenibacillaceae;Paenibacillus	NO2NO3 [umol/L]**	0.293694
Bacillales;Paenibacillaceae;Paenibacillus	SI [umol/L]**	0.232367
Bacillales;Paenibacillaceae;Paenibacillus	Mean Depth Min O2 [m]*	0.197143
Bacillales;Paenibacillaceae;Paenibacillus	miTAG.SILVA.Taxo.Richness	0.394029
Bacillales;Paenibacillaceae;Paenibacillus	miTAG.SILVA.Phylo.Diversity	0.387086
Bacillales;Paenibacillaceae;Paenibacillus	miTAG.SILVA.Chao	0.311449
Bacillales;Paenibacillaceae;Paenibacillus	miTAG.SILVA.ace	0.311449
Bacillales;Paenibacillaceae;Paenibacillus	OG.Shannon	0.279045
Bacillales;Paenibacillaceae;Paenibacillus	OG.Richness	0.222606
Bacillales;Paenibacillaceae;Paenibacillus	OG.Evenness	0.264227
Bacillales;Paenibacillaceae;Paenibacillus	FC - heterotrophs [cells/mL]	0.216417
Bacillales;Paenibacillaceae;Paenibacillus	FC - autotrophs [cells/mL]	0.350005
Bacillales;Paenibacillaceae;Paenibacillus	FC - bacteria [cells/mL]	0.260911
Bacillales;Paenibacillaceae;Paenibacillus	FC - picoeukaryotes [cells/mL]	0.221503
Bacillales;Paenibacillaceae;Paenibacillus	minimum generation time [h]	0.23253
Bacillales;Staphylococcaceae;Staphylococcus	Mean_Depth [m]*	0.326688
Bacillales;Staphylococcaceae;Staphylococcus	Mean_Temperature [deg C]*	0.326534
Bacillales;Staphylococcaceae;Staphylococcus	Mean_Salinity [PSU]*	0.255622
Bacillales;Staphylococcaceae;Staphylococcus	Mean_Oxygen [umol/kg]*	0.272327
Bacillales;Staphylococcaceae;Staphylococcus	PO4 [umol/L]**	0.204474
Bacillales;Staphylococcaceae;Staphylococcus	NO2NO3 [umol/L]**	0.252959
Bacillales;Staphylococcaceae;Staphylococcus	SI [umol/L]**	0.230914
Bacillales;Staphylococcaceae;Staphylococcus	Mean Depth MLD Sigma [m]*	0.271808
Bacillales;Staphylococcaceae;Staphylococcus	Mean Depth Max N2 [m]*	0.239507
Bacillales;Staphylococcaceae;Staphylococcus	miTAG.SILVA.Taxo.Richness	0.3814
Bacillales;Staphylococcaceae;Staphylococcus	miTAG.SILVA.Phylo.Diversity	0.394347
Bacillales;Staphylococcaceae;Staphylococcus	miTAG.SILVA.Chao	0.429311
Bacillales;Staphylococcaceae;Staphylococcus	miTAG.SILVA.ace	0.405397
Bacillales;Staphylococcaceae;Staphylococcus	OG.Shannon	0.205528
Bacillales;Staphylococcaceae;Staphylococcus	OG.Richness	0.342655
Bacillales;Staphylococcaceae;Staphylococcus	OG.Evenness	0.207695
Bacillales;Staphylococcaceae;Staphylococcus	FC - heterotrophs [cells/mL]	0.290924
Bacillales;Staphylococcaceae;Staphylococcus	FC - autotrophs [cells/mL]	0.338405
Bacillales;Staphylococcaceae;Staphylococcus	FC - bacteria [cells/mL]	0.295578
Bacillales;Staphylococcaceae;Staphylococcus	FC - picoeukaryotes [cells/mL]	0.208597
Bacillales;Staphylococcaceae;Staphylococcus	minimum generation time [h]	0.19063
Bacteroidales;Rikenellaceae;RC9 gut group	Mean_Temperature [deg C]*	0.177525
Bacteroidales;Rikenellaceae;RC9 gut group	OG.Evenness	0.199416
Bdellovibrionales;Bacteriovoracaceae;Bacteriovorax	Mean_Temperature [deg C]*	0.263951
Bdellovibrionales;Bacteriovoracaceae;Bacteriovorax	Mean_Oxygen [umol/kg]*	0.223321
Bdellovibrionales;Bacteriovoracaceae;Bacteriovorax	FC - picoeukaryotes [cells/mL]	0.160254
Bdellovibrionales;Bacteriovoracaceae;Peredibacter	Mean_Oxygen [umol/kg]*	0.222425
Bdellovibrionales;Bacteriovoracaceae;Peredibacter	NO2 [umol/L]**	0.221669
Bdellovibrionales;Bacteriovoracaceae;Peredibacter	PO4 [umol/L]**	0.262291
Bdellovibrionales;Bacteriovoracaceae;Peredibacter	SI [umol/L]**	0.275535
Bdellovibrionales;Bacteriovoracaceae;Peredibacter	retention	0.229622
Bdellovibrionales;Bacteriovoracaceae;Peredibacter	miTAG.SILVA.Chao	0.24748
Bdellovibrionales;Bacteriovoracaceae;Peredibacter	miTAG.SILVA.Shannon	0.240963
Bdellovibrionales;Bacteriovoracaceae;Peredibacter	OG.Richness	0.302012
Bdellovibrionales;Bacteriovoracaceae;Peredibacter	OG.Evenness	0.225828
Bdellovibrionales;Bacteriovoracaceae;Peredibacter	minimum generation time [h]	0.26772
Bdellovibrionales;Bacteriovoracaceae;uncultured	Mean_Depth [m]*	0.429503
Bdellovibrionales;Bacteriovoracaceae;uncultured	Mean_Temperature [deg C]*	0.615137
Bdellovibrionales;Bacteriovoracaceae;uncultured	Mean_Salinity [PSU]*	0.248635
Bdellovibrionales;Bacteriovoracaceae;uncultured	Mean_Oxygen [umol/kg]*	0.34836
Bdellovibrionales;Bacteriovoracaceae;uncultured	PO4 [umol/L]**	0.346722
Bdellovibrionales;Bacteriovoracaceae;uncultured	NO2NO3 [umol/L]**	0.396062
Bdellovibrionales;Bacteriovoracaceae;uncultured	SI [umol/L]**	0.336763
Bdellovibrionales;Bacteriovoracaceae;uncultured	retention	0.214539
Bdellovibrionales;Bacteriovoracaceae;uncultured	miTAG.SILVA.Taxo.Richness	0.282517
Bdellovibrionales;Bacteriovoracaceae;uncultured	miTAG.SILVA.Chao	0.278094
Bdellovibrionales;Bacteriovoracaceae;uncultured	miTAG.SILVA.ace	0.265602
Bdellovibrionales;Bacteriovoracaceae;uncultured	miTAG.SILVA.Shannon	0.266331
Bdellovibrionales;Bacteriovoracaceae;uncultured	OG.Shannon	0.227847
Bdellovibrionales;Bacteriovoracaceae;uncultured	OG.Evenness	0.297306
Bdellovibrionales;Bacteriovoracaceae;uncultured	FC - heterotrophs [cells/mL]	0.363254
Bdellovibrionales;Bacteriovoracaceae;uncultured	FC - autotrophs [cells/mL]	0.398227
Bdellovibrionales;Bacteriovoracaceae;uncultured	FC - bacteria [cells/mL]	0.341007
Bdellovibrionales;Bacteriovoracaceae;uncultured	FC - picoeukaryotes [cells/mL]	0.348794
Bdellovibrionales;Bacteriovoracaceae;uncultured	minimum generation time [h]	0.365466
Bdellovibrionales;Bdellovibrionaceae;Bdellovibrio	Mean Depth Max Fluo [m]*	0.238873
Bdellovibrionales;Bdellovibrionaceae;Bdellovibrio	Mean Depth Max N2 [m]*	0.211954
Bdellovibrionales;Bdellovibrionaceae;Bdellovibrio	OG.Evenness	0.212552
Bdellovibrionales;Bdellovibrionaceae;OM27 clade	Mean_Depth [m]*	0.267099
Bdellovibrionales;Bdellovibrionaceae;OM27 clade	Mean_Temperature [deg C]*	0.226912
Bdellovibrionales;Bdellovibrionaceae;OM27 clade	Mean_Salinity [PSU]*	0.25704
Bdellovibrionales;Bdellovibrionaceae;OM27 clade	Mean_Oxygen [umol/kg]*	0.269508
Bdellovibrionales;Bdellovibrionaceae;OM27 clade	Mean Depth MLD Sigma [m]*	0.299707
Bdellovibrionales;Bdellovibrionaceae;OM27 clade	Mean Depth Max N2 [m]*	0.294556
Bdellovibrionales;Bdellovibrionaceae;OM27 clade	Mean Depth Nitracline [m]*	0.220247
Bdellovibrionales;Bdellovibrionaceae;OM27 clade	miTAG.SILVA.Taxo.Richness	0.246382
Bdellovibrionales;Bdellovibrionaceae;OM27 clade	miTAG.SILVA.Phylo.Diversity	0.27665
Bdellovibrionales;Bdellovibrionaceae;OM27 clade	miTAG.SILVA.Chao	0.286439
Bdellovibrionales;Bdellovibrionaceae;OM27 clade	miTAG.SILVA.ace	0.286439
Bdellovibrionales;Bdellovibrionaceae;OM27 clade	miTAG.SILVA.Shannon	0.226872
Bdellovibrionales;Bdellovibrionaceae;OM27 clade	OG.Richness	0.297723
Bdellovibrionales;Bdellovibrionaceae;OM27 clade	OG.Evenness	0.346286
Burkholderiales;Alcaligenaceae;Achromobacter	Mean_Depth [m]*	0.577187
Burkholderiales;Alcaligenaceae;Achromobacter	Mean_Temperature [deg C]*	0.3312
Burkholderiales;Alcaligenaceae;Achromobacter	Mean_Salinity [PSU]*	0.257989
Burkholderiales;Alcaligenaceae;Achromobacter	Mean_Oxygen [umol/kg]*	0.404444
Burkholderiales;Alcaligenaceae;Achromobacter	NO2 [umol/L]**	0.264849
Burkholderiales;Alcaligenaceae;Achromobacter	PO4 [umol/L]**	0.314313
Burkholderiales;Alcaligenaceae;Achromobacter	NO2NO3 [umol/L]**	0.306255
Burkholderiales;Alcaligenaceae;Achromobacter	SI [umol/L]**	0.299609
Burkholderiales;Alcaligenaceae;Achromobacter	Mean Depth MLD Sigma [m]*	0.31238
Burkholderiales;Alcaligenaceae;Achromobacter	Mean Depth Max N2 [m]*	0.2562
Burkholderiales;Alcaligenaceae;Achromobacter	Mean Depth Nitracline [m]*	0.23071
Burkholderiales;Alcaligenaceae;Achromobacter	miTAG.SILVA.Taxo.Richness	0.445732
Burkholderiales;Alcaligenaceae;Achromobacter	miTAG.SILVA.Phylo.Diversity	0.441077
Burkholderiales;Alcaligenaceae;Achromobacter	miTAG.SILVA.Chao	0.443409
Burkholderiales;Alcaligenaceae;Achromobacter	miTAG.SILVA.ace	0.407176
Burkholderiales;Alcaligenaceae;Achromobacter	OG.Shannon	0.29539
Burkholderiales;Alcaligenaceae;Achromobacter	OG.Richness	0.448006
Burkholderiales;Alcaligenaceae;Achromobacter	OG.Evenness	0.328475
Burkholderiales;Alcaligenaceae;Achromobacter	FC - heterotrophs [cells/mL]	0.424585
Burkholderiales;Alcaligenaceae;Achromobacter	FC - autotrophs [cells/mL]	0.416166
Burkholderiales;Alcaligenaceae;Achromobacter	FC - bacteria [cells/mL]	0.388867
Burkholderiales;Alcaligenaceae;Achromobacter	FC - picoeukaryotes [cells/mL]	0.491244
Burkholderiales;Alcaligenaceae;Achromobacter	minimum generation time [h]	0.419509
Burkholderiales;Alcaligenaceae;MWH-UniP1 aquatic group	Mean_Depth [m]*	0.368675
Burkholderiales;Alcaligenaceae;MWH-UniP1 aquatic group	Mean_Temperature [deg C]*	0.644589
Burkholderiales;Alcaligenaceae;MWH-UniP1 aquatic group	Mean_Salinity [PSU]*	0.337067
Burkholderiales;Alcaligenaceae;MWH-UniP1 aquatic group	Mean_Oxygen [umol/kg]*	0.504303
Burkholderiales;Alcaligenaceae;MWH-UniP1 aquatic group	PO4 [umol/L]**	0.483714
Burkholderiales;Alcaligenaceae;MWH-UniP1 aquatic group	NO2NO3 [umol/L]**	0.43592
Burkholderiales;Alcaligenaceae;MWH-UniP1 aquatic group	SI [umol/L]**	0.422773
Burkholderiales;Alcaligenaceae;MWH-UniP1 aquatic group	Mean Depth MLD Sigma [m]*	0.292408
Burkholderiales;Alcaligenaceae;MWH-UniP1 aquatic group	Mean Depth Max N2 [m]*	0.366459
Burkholderiales;Alcaligenaceae;MWH-UniP1 aquatic group	Mean Depth Nitracline [m]*	0.253048
Burkholderiales;Alcaligenaceae;MWH-UniP1 aquatic group	miTAG.SILVA.Taxo.Richness	0.443495
Burkholderiales;Alcaligenaceae;MWH-UniP1 aquatic group	miTAG.SILVA.Phylo.Diversity	0.421082
Burkholderiales;Alcaligenaceae;MWH-UniP1 aquatic group	miTAG.SILVA.Chao	0.432273
Burkholderiales;Alcaligenaceae;MWH-UniP1 aquatic group	miTAG.SILVA.ace	0.503496
Burkholderiales;Alcaligenaceae;MWH-UniP1 aquatic group	miTAG.SILVA.Shannon	0.282366
Burkholderiales;Alcaligenaceae;MWH-UniP1 aquatic group	OG.Shannon	0.251877
Burkholderiales;Alcaligenaceae;MWH-UniP1 aquatic group	OG.Richness	0.295066
Burkholderiales;Alcaligenaceae;MWH-UniP1 aquatic group	OG.Evenness	0.267995
Burkholderiales;Alcaligenaceae;MWH-UniP1 aquatic group	FC - heterotrophs [cells/mL]	0.364366
Burkholderiales;Alcaligenaceae;MWH-UniP1 aquatic group	FC - autotrophs [cells/mL]	0.551372
Burkholderiales;Alcaligenaceae;MWH-UniP1 aquatic group	FC - bacteria [cells/mL]	0.493538
Burkholderiales;Alcaligenaceae;MWH-UniP1 aquatic group	FC - picoeukaryotes [cells/mL]	0.387372
Burkholderiales;Alcaligenaceae;MWH-UniP1 aquatic group	minimum generation time [h]	0.425595
Burkholderiales;Alcaligenaceae;uncultured	Mean_Depth [m]*	0.259428
Burkholderiales;Alcaligenaceae;uncultured	Mean_Temperature [deg C]*	0.253484
Burkholderiales;Alcaligenaceae;uncultured	Mean_Oxygen [umol/kg]*	0.293515
Burkholderiales;Alcaligenaceae;uncultured	PO4 [umol/L]**	0.405857
Burkholderiales;Alcaligenaceae;uncultured	NO2NO3 [umol/L]**	0.277198
Burkholderiales;Alcaligenaceae;uncultured	SI [umol/L]**	0.297783
Burkholderiales;Alcaligenaceae;uncultured	Mean Depth Max N2 [m]*	0.216393
Burkholderiales;Alcaligenaceae;uncultured	miTAG.SILVA.Phylo.Diversity	0.194724
Burkholderiales;Alcaligenaceae;uncultured	miTAG.SILVA.Chao	0.243442
Burkholderiales;Alcaligenaceae;uncultured	miTAG.SILVA.ace	0.249754
Burkholderiales;Alcaligenaceae;uncultured	OG.Richness	0.278221
Burkholderiales;Alcaligenaceae;uncultured	OG.Evenness	0.23647
Burkholderiales;Alcaligenaceae;uncultured	FC - heterotrophs [cells/mL]	0.285351
Burkholderiales;Alcaligenaceae;uncultured	FC - autotrophs [cells/mL]	0.191033
Burkholderiales;Alcaligenaceae;uncultured	FC - bacteria [cells/mL]	0.257372
Burkholderiales;Alcaligenaceae;uncultured	FC - picoeukaryotes [cells/mL]	0.304987
Burkholderiales;Alcaligenaceae;uncultured	minimum generation time [h]	0.174593
Burkholderiales;Burkholderiaceae;Limnobacter	Okubo-Weiss	0.273665
Burkholderiales;Burkholderiaceae;Limnobacter	Mean Depth MLD Sigma [m]*	0.303341
Burkholderiales;Burkholderiaceae;Limnobacter	Mean Depth Min O2 [m]*	0.276013
Burkholderiales;Burkholderiaceae;Limnobacter	miTAG.SILVA.Taxo.Richness	0.274599
Burkholderiales;Burkholderiaceae;Limnobacter	miTAG.SILVA.Phylo.Diversity	0.296392
Burkholderiales;Burkholderiaceae;Limnobacter	miTAG.SILVA.Chao	0.239439
Burkholderiales;Burkholderiaceae;Limnobacter	miTAG.SILVA.ace	0.224085
Burkholderiales;Burkholderiaceae;Limnobacter	OG.Shannon	0.224196
Burkholderiales;Burkholderiaceae;Limnobacter	OG.Richness	0.351518
Burkholderiales;Burkholderiaceae;Limnobacter	OG.Evenness	0.251331
Burkholderiales;Burkholderiaceae;Polynucleobacter	Mean_Depth [m]*	0.460714
Burkholderiales;Burkholderiaceae;Polynucleobacter	Mean_Temperature [deg C]*	0.365908
Burkholderiales;Burkholderiaceae;Polynucleobacter	Mean_Salinity [PSU]*	0.244626
Burkholderiales;Burkholderiaceae;Polynucleobacter	Mean_Oxygen [umol/kg]*	0.509866
Burkholderiales;Burkholderiaceae;Polynucleobacter	PO4 [umol/L]**	0.372901
Burkholderiales;Burkholderiaceae;Polynucleobacter	NO2NO3 [umol/L]**	0.385647
Burkholderiales;Burkholderiaceae;Polynucleobacter	SI [umol/L]**	0.337203
Burkholderiales;Burkholderiaceae;Polynucleobacter	Mean Depth Max N2 [m]*	0.247412
Burkholderiales;Burkholderiaceae;Polynucleobacter	miTAG.SILVA.Taxo.Richness	0.344455
Burkholderiales;Burkholderiaceae;Polynucleobacter	miTAG.SILVA.Phylo.Diversity	0.455027
Burkholderiales;Burkholderiaceae;Polynucleobacter	miTAG.SILVA.Chao	0.393061
Burkholderiales;Burkholderiaceae;Polynucleobacter	miTAG.SILVA.ace	0.413376
Burkholderiales;Burkholderiaceae;Polynucleobacter	OG.Shannon	0.263325
Burkholderiales;Burkholderiaceae;Polynucleobacter	OG.Richness	0.513306
Burkholderiales;Burkholderiaceae;Polynucleobacter	OG.Evenness	0.429288
Burkholderiales;Burkholderiaceae;Polynucleobacter	FC - heterotrophs [cells/mL]	0.397532
Burkholderiales;Burkholderiaceae;Polynucleobacter	FC - autotrophs [cells/mL]	0.352876
Burkholderiales;Burkholderiaceae;Polynucleobacter	FC - bacteria [cells/mL]	0.32827
Burkholderiales;Burkholderiaceae;Polynucleobacter	FC - picoeukaryotes [cells/mL]	0.409761
Burkholderiales;Burkholderiaceae;Polynucleobacter	minimum generation time [h]	0.431208
Burkholderiales;Comamonadaceae;Acidovorax	Mean_Depth [m]*	0.281202
Burkholderiales;Comamonadaceae;Acidovorax	Mean_Temperature [deg C]*	0.300651
Burkholderiales;Comamonadaceae;Acidovorax	Mean_Oxygen [umol/kg]*	0.44802
Burkholderiales;Comamonadaceae;Acidovorax	NO2 [umol/L]**	0.416438
Burkholderiales;Comamonadaceae;Acidovorax	NO2NO3 [umol/L]**	0.302589
Burkholderiales;Comamonadaceae;Acidovorax	Mean Depth Max N2 [m]*	0.231885
Burkholderiales;Comamonadaceae;Acidovorax	miTAG.SILVA.Taxo.Richness	0.282383
Burkholderiales;Comamonadaceae;Acidovorax	miTAG.SILVA.Phylo.Diversity	0.267168
Burkholderiales;Comamonadaceae;Acidovorax	miTAG.SILVA.Chao	0.273518
Burkholderiales;Comamonadaceae;Acidovorax	miTAG.SILVA.ace	0.274748
Burkholderiales;Comamonadaceae;Acidovorax	miTAG.SILVA.Shannon	0.222422
Burkholderiales;Comamonadaceae;Acidovorax	OG.Shannon	0.271273
Burkholderiales;Comamonadaceae;Acidovorax	OG.Richness	0.262614
Burkholderiales;Comamonadaceae;Acidovorax	OG.Evenness	0.255764
Burkholderiales;Comamonadaceae;Acidovorax	FC - heterotrophs [cells/mL]	0.232929
Burkholderiales;Comamonadaceae;Acidovorax	FC - bacteria [cells/mL]	0.205497
Burkholderiales;Comamonadaceae;Acidovorax	FC - picoeukaryotes [cells/mL]	0.264397
Burkholderiales;Comamonadaceae;Acidovorax	minimum generation time [h]	0.259507
Burkholderiales;Comamonadaceae;BAL58 marine group	Mean_Depth [m]*	0.567526
Burkholderiales;Comamonadaceae;BAL58 marine group	Mean_Temperature [deg C]*	0.397153
Burkholderiales;Comamonadaceae;BAL58 marine group	Mean_Salinity [PSU]*	0.323451
Burkholderiales;Comamonadaceae;BAL58 marine group	Mean_Oxygen [umol/kg]*	0.400976
Burkholderiales;Comamonadaceae;BAL58 marine group	PO4 [umol/L]**	0.434626
Burkholderiales;Comamonadaceae;BAL58 marine group	NO2NO3 [umol/L]**	0.427609
Burkholderiales;Comamonadaceae;BAL58 marine group	SI [umol/L]**	0.465367
Burkholderiales;Comamonadaceae;BAL58 marine group	Mean Depth Max N2 [m]*	0.236317
Burkholderiales;Comamonadaceae;BAL58 marine group	miTAG.SILVA.Taxo.Richness	0.41505
Burkholderiales;Comamonadaceae;BAL58 marine group	miTAG.SILVA.Phylo.Diversity	0.515102
Burkholderiales;Comamonadaceae;BAL58 marine group	miTAG.SILVA.Chao	0.508067
Burkholderiales;Comamonadaceae;BAL58 marine group	miTAG.SILVA.ace	0.517765
Burkholderiales;Comamonadaceae;BAL58 marine group	OG.Shannon	0.231088
Burkholderiales;Comamonadaceae;BAL58 marine group	OG.Richness	0.413
Burkholderiales;Comamonadaceae;BAL58 marine group	OG.Evenness	0.343764
Burkholderiales;Comamonadaceae;BAL58 marine group	FC - heterotrophs [cells/mL]	0.469587
Burkholderiales;Comamonadaceae;BAL58 marine group	FC - autotrophs [cells/mL]	0.495698
Burkholderiales;Comamonadaceae;BAL58 marine group	FC - bacteria [cells/mL]	0.438077
Burkholderiales;Comamonadaceae;BAL58 marine group	FC - picoeukaryotes [cells/mL]	0.601736
Burkholderiales;Comamonadaceae;BAL58 marine group	minimum generation time [h]	0.477372
Burkholderiales;Comamonadaceae;Limnohabitans	Mean_Temperature [deg C]*	0.218403
Burkholderiales;Comamonadaceae;Limnohabitans	miTAG.SILVA.Taxo.Richness	0.193034
Burkholderiales;Comamonadaceae;Limnohabitans	miTAG.SILVA.Phylo.Diversity	0.211739
Burkholderiales;Comamonadaceae;Limnohabitans	OG.Richness	0.263032
Burkholderiales;Comamonadaceae;Polaromonas	Mean_Depth [m]*	0.241204
Burkholderiales;Comamonadaceae;Polaromonas	Mean_Temperature [deg C]*	0.192378
Burkholderiales;Comamonadaceae;Polaromonas	PO4 [umol/L]**	0.211904
Burkholderiales;Comamonadaceae;Polaromonas	NO2NO3 [umol/L]**	0.21094
Burkholderiales;Comamonadaceae;Polaromonas	SI [umol/L]**	0.207713
Burkholderiales;Comamonadaceae;Polaromonas	miTAG.SILVA.Taxo.Richness	0.215078
Burkholderiales;Comamonadaceae;Polaromonas	miTAG.SILVA.Phylo.Diversity	0.242063
Burkholderiales;Comamonadaceae;Polaromonas	miTAG.SILVA.Chao	0.22992
Burkholderiales;Comamonadaceae;Polaromonas	miTAG.SILVA.ace	0.242125
Burkholderiales;Comamonadaceae;Polaromonas	miTAG.SILVA.Shannon	0.218415
Burkholderiales;Comamonadaceae;Polaromonas	OG.Richness	0.213906
Burkholderiales;Comamonadaceae;Polaromonas	FC - autotrophs [cells/mL]	0.287189
Burkholderiales;Comamonadaceae;Polaromonas	FC - picoeukaryotes [cells/mL]	0.242184
Burkholderiales;Comamonadaceae;Simplicispira	Mean_Depth [m]*	0.21802
Burkholderiales;Comamonadaceae;Simplicispira	Mean_Temperature [deg C]*	0.27219
Burkholderiales;Comamonadaceae;Simplicispira	Mean_Oxygen [umol/kg]*	0.340489
Burkholderiales;Comamonadaceae;Simplicispira	PO4 [umol/L]**	0.269782
Burkholderiales;Comamonadaceae;Simplicispira	NO2NO3 [umol/L]**	0.182422
Burkholderiales;Comamonadaceae;Simplicispira	SI [umol/L]**	0.217388
Burkholderiales;Comamonadaceae;Simplicispira	miTAG.SILVA.Taxo.Richness	0.191026
Burkholderiales;Comamonadaceae;Simplicispira	miTAG.SILVA.Phylo.Diversity	0.221335
Burkholderiales;Comamonadaceae;Simplicispira	miTAG.SILVA.Chao	0.224327
Burkholderiales;Comamonadaceae;Simplicispira	miTAG.SILVA.ace	0.232313
Burkholderiales;Comamonadaceae;Simplicispira	miTAG.SILVA.Shannon	0.196247
Burkholderiales;Comamonadaceae;Simplicispira	OG.Richness	0.18427
Burkholderiales;Comamonadaceae;Simplicispira	OG.Evenness	0.199726
Burkholderiales;Comamonadaceae;Simplicispira	FC - autotrophs [cells/mL]	0.288545
Burkholderiales;Comamonadaceae;Simplicispira	FC - bacteria [cells/mL]	0.212346
Burkholderiales;Comamonadaceae;Simplicispira	FC - picoeukaryotes [cells/mL]	0.236622
Burkholderiales;Comamonadaceae;uncultured	Mean_Depth [m]*	0.29002
Burkholderiales;Comamonadaceae;uncultured	Mean_Temperature [deg C]*	0.32008
Burkholderiales;Comamonadaceae;uncultured	Mean_Oxygen [umol/kg]*	0.497302
Burkholderiales;Comamonadaceae;uncultured	NO2 [umol/L]**	0.249254
Burkholderiales;Comamonadaceae;uncultured	NO2NO3 [umol/L]**	0.242436
Burkholderiales;Comamonadaceae;uncultured	Mean Depth Max N2 [m]*	0.246029
Burkholderiales;Comamonadaceae;uncultured	miTAG.SILVA.Phylo.Diversity	0.210198
Burkholderiales;Comamonadaceae;uncultured	miTAG.SILVA.Shannon	0.269844
Burkholderiales;Comamonadaceae;uncultured	OG.Shannon	0.270894
Burkholderiales;Comamonadaceae;uncultured	OG.Richness	0.279915
Burkholderiales;Comamonadaceae;uncultured	OG.Evenness	0.358676
Burkholderiales;Comamonadaceae;uncultured	FC - heterotrophs [cells/mL]	0.255889
Burkholderiales;Comamonadaceae;uncultured	FC - bacteria [cells/mL]	0.264864
Burkholderiales;Comamonadaceae;uncultured	FC - picoeukaryotes [cells/mL]	0.222246
Burkholderiales;Comamonadaceae;uncultured	minimum generation time [h]	0.269013
Burkholderiales;Comamonadaceae;Variovorax	Mean_Depth [m]*	0.567331
Burkholderiales;Comamonadaceae;Variovorax	Mean_Temperature [deg C]*	0.427543
Burkholderiales;Comamonadaceae;Variovorax	Mean_Salinity [PSU]*	0.327108
Burkholderiales;Comamonadaceae;Variovorax	Mean_Oxygen [umol/kg]*	0.265005
Burkholderiales;Comamonadaceae;Variovorax	PO4 [umol/L]**	0.459595
Burkholderiales;Comamonadaceae;Variovorax	NO2NO3 [umol/L]**	0.416119
Burkholderiales;Comamonadaceae;Variovorax	SI [umol/L]**	0.392835
Burkholderiales;Comamonadaceae;Variovorax	Mean Depth MLD Sigma [m]*	0.233759
Burkholderiales;Comamonadaceae;Variovorax	Mean Depth Max N2 [m]*	0.197971
Burkholderiales;Comamonadaceae;Variovorax	miTAG.SILVA.Taxo.Richness	0.552165
Burkholderiales;Comamonadaceae;Variovorax	miTAG.SILVA.Phylo.Diversity	0.538239
Burkholderiales;Comamonadaceae;Variovorax	miTAG.SILVA.Chao	0.535078
Burkholderiales;Comamonadaceae;Variovorax	miTAG.SILVA.ace	0.516818
Burkholderiales;Comamonadaceae;Variovorax	miTAG.SILVA.Shannon	0.192531
Burkholderiales;Comamonadaceae;Variovorax	OG.Shannon	0.251524
Burkholderiales;Comamonadaceae;Variovorax	OG.Richness	0.396289
Burkholderiales;Comamonadaceae;Variovorax	OG.Evenness	0.32239
Burkholderiales;Comamonadaceae;Variovorax	FC - heterotrophs [cells/mL]	0.477063
Burkholderiales;Comamonadaceae;Variovorax	FC - autotrophs [cells/mL]	0.467106
Burkholderiales;Comamonadaceae;Variovorax	FC - bacteria [cells/mL]	0.435347
Burkholderiales;Comamonadaceae;Variovorax	FC - picoeukaryotes [cells/mL]	0.508016
Burkholderiales;Comamonadaceae;Variovorax	minimum generation time [h]	0.361835
Burkholderiales;Oxalobacteraceae;Massilia	Mean_Temperature [deg C]*	0.356625
Burkholderiales;Oxalobacteraceae;Massilia	Mean_Salinity [PSU]*	0.311941
Burkholderiales;Oxalobacteraceae;Massilia	Mean_Oxygen [umol/kg]*	0.340053
Burkholderiales;Oxalobacteraceae;Massilia	PO4 [umol/L]**	0.258541
Burkholderiales;Oxalobacteraceae;Massilia	NO2NO3 [umol/L]**	0.245188
Burkholderiales;Oxalobacteraceae;Massilia	SI [umol/L]**	0.289806
Burkholderiales;Oxalobacteraceae;Massilia	Mean Depth Max Fluo [m]*	0.258211
Burkholderiales;Oxalobacteraceae;Massilia	Mean Depth Max N2 [m]*	0.280183
Burkholderiales;Oxalobacteraceae;Massilia	Mean Depth Nitracline [m]*	0.256029
Burkholderiales;Oxalobacteraceae;Massilia	miTAG.SILVA.Taxo.Richness	0.211463
Burkholderiales;Oxalobacteraceae;Massilia	miTAG.SILVA.Phylo.Diversity	0.231156
Burkholderiales;Oxalobacteraceae;Massilia	OG.Richness	0.252895
Burkholderiales;Oxalobacteraceae;Massilia	OG.Evenness	0.18311
Campylobacterales;Campylobacteraceae;Arcobacter	Mean_Depth [m]*	0.234636
Campylobacterales;Campylobacteraceae;Arcobacter	Mean_Temperature [deg C]*	0.237228
Campylobacterales;Campylobacteraceae;Arcobacter	Mean_Salinity [PSU]*	0.261231
Campylobacterales;Campylobacteraceae;Arcobacter	Mean_Oxygen [umol/kg]*	0.215295
Campylobacterales;Campylobacteraceae;Arcobacter	PO4 [umol/L]**	0.254261
Campylobacterales;Campylobacteraceae;Arcobacter	miTAG.SILVA.Phylo.Diversity	0.194938
Campylobacterales;Campylobacteraceae;Arcobacter	miTAG.SILVA.Chao	0.215002
Campylobacterales;Campylobacteraceae;Arcobacter	miTAG.SILVA.ace	0.215097
Campylobacterales;Campylobacteraceae;Arcobacter	OG.Richness	0.214818
Campylobacterales;Campylobacteraceae;Arcobacter	OG.Evenness	0.1938
Campylobacterales;Campylobacteraceae;Arcobacter	FC - heterotrophs [cells/mL]	0.221656
Campylobacterales;Campylobacteraceae;Arcobacter	FC - autotrophs [cells/mL]	0.309701
Campylobacterales;Campylobacteraceae;Arcobacter	FC - bacteria [cells/mL]	0.218103
Campylobacterales;Campylobacteraceae;Arcobacter	FC - picoeukaryotes [cells/mL]	0.279507
Campylobacterales;Campylobacteraceae;Arcobacter	minimum generation time [h]	0.271776
Campylobacterales;Campylobacteraceae;Sulfurospirillum	Mean_Depth [m]*	0.267101
Campylobacterales;Campylobacteraceae;Sulfurospirillum	Mean_Oxygen [umol/kg]*	0.308721
Campylobacterales;Campylobacteraceae;Sulfurospirillum	PO4 [umol/L]**	0.27361
Campylobacterales;Campylobacteraceae;Sulfurospirillum	SI [umol/L]**	0.20727
Campylobacterales;Campylobacteraceae;Sulfurospirillum	retention	0.27018
Campylobacterales;Campylobacteraceae;Sulfurospirillum	miTAG.SILVA.Phylo.Diversity	0.207924
Campylobacterales;Campylobacteraceae;Sulfurospirillum	miTAG.SILVA.Chao	0.205947
Campylobacterales;Campylobacteraceae;Sulfurospirillum	miTAG.SILVA.ace	0.207857
Campylobacterales;Campylobacteraceae;Sulfurospirillum	OG.Shannon	0.270597
Campylobacterales;Campylobacteraceae;Sulfurospirillum	OG.Richness	0.244704
Campylobacterales;Helicobacteraceae;Sulfurimonas	Mean_Depth [m]*	0.32665
Campylobacterales;Helicobacteraceae;Sulfurimonas	Mean_Oxygen [umol/kg]*	0.253597
Campylobacterales;Helicobacteraceae;Sulfurimonas	PO4 [umol/L]**	0.327473
Campylobacterales;Helicobacteraceae;Sulfurimonas	NO2NO3 [umol/L]**	0.268642
Campylobacterales;Helicobacteraceae;Sulfurimonas	Mean Depth Min O2 [m]*	0.331144
Campylobacterales;Helicobacteraceae;Sulfurimonas	miTAG.SILVA.Taxo.Richness	0.345938
Campylobacterales;Helicobacteraceae;Sulfurimonas	miTAG.SILVA.Phylo.Diversity	0.401183
Campylobacterales;Helicobacteraceae;Sulfurimonas	miTAG.SILVA.Chao	0.336952
Campylobacterales;Helicobacteraceae;Sulfurimonas	miTAG.SILVA.ace	0.349002
Campylobacterales;Helicobacteraceae;Sulfurimonas	OG.Shannon	0.358436
Campylobacterales;Helicobacteraceae;Sulfurimonas	OG.Richness	0.340263
Campylobacterales;Helicobacteraceae;Sulfurimonas	OG.Evenness	0.229592
Campylobacterales;Helicobacteraceae;Sulfurimonas	FC - heterotrophs [cells/mL]	0.277739
Campylobacterales;Helicobacteraceae;Sulfurimonas	FC - bacteria [cells/mL]	0.242649
Campylobacterales;Helicobacteraceae;Sulfurimonas	minimum generation time [h]	0.22777
Campylobacterales;Helicobacteraceae;Sulfurovum	Mean_Depth [m]*	0.434378
Campylobacterales;Helicobacteraceae;Sulfurovum	Mean_Temperature [deg C]*	0.602019
Campylobacterales;Helicobacteraceae;Sulfurovum	Mean_Salinity [PSU]*	0.396344
Campylobacterales;Helicobacteraceae;Sulfurovum	Mean_Oxygen [umol/kg]*	0.491613
Campylobacterales;Helicobacteraceae;Sulfurovum	NO2 [umol/L]**	0.312617
Campylobacterales;Helicobacteraceae;Sulfurovum	PO4 [umol/L]**	0.61991
Campylobacterales;Helicobacteraceae;Sulfurovum	NO2NO3 [umol/L]**	0.541124
Campylobacterales;Helicobacteraceae;Sulfurovum	SI [umol/L]**	0.485231
Campylobacterales;Helicobacteraceae;Sulfurovum	retention	0.243478
Campylobacterales;Helicobacteraceae;Sulfurovum	miTAG.SILVA.Taxo.Richness	0.374004
Campylobacterales;Helicobacteraceae;Sulfurovum	miTAG.SILVA.Phylo.Diversity	0.372028
Campylobacterales;Helicobacteraceae;Sulfurovum	miTAG.SILVA.Chao	0.385363
Campylobacterales;Helicobacteraceae;Sulfurovum	miTAG.SILVA.ace	0.383321
Campylobacterales;Helicobacteraceae;Sulfurovum	miTAG.SILVA.Shannon	0.285761
Campylobacterales;Helicobacteraceae;Sulfurovum	OG.Shannon	0.278187
Campylobacterales;Helicobacteraceae;Sulfurovum	OG.Richness	0.298329
Campylobacterales;Helicobacteraceae;Sulfurovum	OG.Evenness	0.293011
Campylobacterales;Helicobacteraceae;Sulfurovum	FC - heterotrophs [cells/mL]	0.48626
Campylobacterales;Helicobacteraceae;Sulfurovum	FC - autotrophs [cells/mL]	0.490806
Campylobacterales;Helicobacteraceae;Sulfurovum	FC - bacteria [cells/mL]	0.442954
Campylobacterales;Helicobacteraceae;Sulfurovum	FC - picoeukaryotes [cells/mL]	0.451661
Campylobacterales;Helicobacteraceae;Sulfurovum	minimum generation time [h]	0.381898
Cardiobacteriales;Cardiobacteriaceae;uncultured	Mean_Depth [m]*	0.33877
Cardiobacteriales;Cardiobacteriaceae;uncultured	Mean_Temperature [deg C]*	0.207021
Cardiobacteriales;Cardiobacteriaceae;uncultured	Mean_Salinity [PSU]*	0.265361
Cardiobacteriales;Cardiobacteriaceae;uncultured	PO4 [umol/L]**	0.209644
Cardiobacteriales;Cardiobacteriaceae;uncultured	Mean Depth MLD Sigma [m]*	0.207506
Cardiobacteriales;Cardiobacteriaceae;uncultured	Mean Depth Max N2 [m]*	0.238292
Cardiobacteriales;Cardiobacteriaceae;uncultured	Mean Depth Max O2 [m]*	0.18604
Cardiobacteriales;Cardiobacteriaceae;uncultured	Mean Depth Nitracline [m]*	0.278562
Cardiobacteriales;Cardiobacteriaceae;uncultured	miTAG.SILVA.Phylo.Diversity	0.218781
Cardiobacteriales;Cardiobacteriaceae;uncultured	miTAG.SILVA.Chao	0.235476
Cardiobacteriales;Cardiobacteriaceae;uncultured	miTAG.SILVA.ace	0.234821
Cardiobacteriales;Cardiobacteriaceae;uncultured	miTAG.SILVA.Shannon	0.230273
Cardiobacteriales;Cardiobacteriaceae;uncultured	FC - heterotrophs [cells/mL]	0.275851
Cardiobacteriales;Cardiobacteriaceae;uncultured	FC - autotrophs [cells/mL]	0.303333
Cardiobacteriales;Cardiobacteriaceae;uncultured	FC - bacteria [cells/mL]	0.296898
Cardiobacteriales;Cardiobacteriaceae;uncultured	FC - picoeukaryotes [cells/mL]	0.350375
Cardiobacteriales;Cardiobacteriaceae;uncultured	minimum generation time [h]	0.183904
Caulobacterales;Hyphomonadaceae;Henriciella	Mean_Depth [m]*	0.539212
Caulobacterales;Hyphomonadaceae;Henriciella	Mean_Temperature [deg C]*	0.304544
Caulobacterales;Hyphomonadaceae;Henriciella	Mean_Oxygen [umol/kg]*	0.331523
Caulobacterales;Hyphomonadaceae;Henriciella	PO4 [umol/L]**	0.274792
Caulobacterales;Hyphomonadaceae;Henriciella	NO2NO3 [umol/L]**	0.295509
Caulobacterales;Hyphomonadaceae;Henriciella	SI [umol/L]**	0.255556
Caulobacterales;Hyphomonadaceae;Henriciella	Mean Depth MLD Sigma [m]*	0.245039
Caulobacterales;Hyphomonadaceae;Henriciella	Mean Depth Max N2 [m]*	0.249681
Caulobacterales;Hyphomonadaceae;Henriciella	miTAG.SILVA.Taxo.Richness	0.480353
Caulobacterales;Hyphomonadaceae;Henriciella	miTAG.SILVA.Phylo.Diversity	0.576521
Caulobacterales;Hyphomonadaceae;Henriciella	miTAG.SILVA.Chao	0.55154
Caulobacterales;Hyphomonadaceae;Henriciella	miTAG.SILVA.ace	0.57258
Caulobacterales;Hyphomonadaceae;Henriciella	miTAG.SILVA.Shannon	0.220791
Caulobacterales;Hyphomonadaceae;Henriciella	OG.Shannon	0.384217
Caulobacterales;Hyphomonadaceae;Henriciella	OG.Richness	0.534747
Caulobacterales;Hyphomonadaceae;Henriciella	OG.Evenness	0.380457
Caulobacterales;Hyphomonadaceae;Henriciella	FC - heterotrophs [cells/mL]	0.432498
Caulobacterales;Hyphomonadaceae;Henriciella	FC - autotrophs [cells/mL]	0.290862
Caulobacterales;Hyphomonadaceae;Henriciella	FC - bacteria [cells/mL]	0.403922
Caulobacterales;Hyphomonadaceae;Henriciella	FC - picoeukaryotes [cells/mL]	0.351068
Caulobacterales;Hyphomonadaceae;Henriciella	minimum generation time [h]	0.33302
Caulobacterales;Hyphomonadaceae;Hyphomonas	Mean_Depth [m]*	0.260873
Caulobacterales;Hyphomonadaceae;Hyphomonas	PO4 [umol/L]**	0.266887
Caulobacterales;Hyphomonadaceae;Hyphomonas	NO2NO3 [umol/L]**	0.226628
Caulobacterales;Hyphomonadaceae;Hyphomonas	miTAG.SILVA.Taxo.Richness	0.232311
Caulobacterales;Hyphomonadaceae;Hyphomonas	miTAG.SILVA.Phylo.Diversity	0.289782
Caulobacterales;Hyphomonadaceae;Hyphomonas	miTAG.SILVA.Chao	0.290712
Caulobacterales;Hyphomonadaceae;Hyphomonas	miTAG.SILVA.ace	0.342031
Caulobacterales;Hyphomonadaceae;Hyphomonas	OG.Shannon	0.260111
Caulobacterales;Hyphomonadaceae;Hyphomonas	OG.Richness	0.354105
Caulobacterales;Hyphomonadaceae;Hyphomonas	OG.Evenness	0.349774
Caulobacterales;Hyphomonadaceae;Hyphomonas	FC - heterotrophs [cells/mL]	0.219211
Caulobacterales;Hyphomonadaceae;Hyphomonas	minimum generation time [h]	0.252252
Caulobacterales;Hyphomonadaceae;Maricaulis	Mean_Depth [m]*	0.237608
Caulobacterales;Hyphomonadaceae;Maricaulis	Mean_Temperature [deg C]*	0.288865
Caulobacterales;Hyphomonadaceae;Maricaulis	NO2NO3 [umol/L]**	0.24905
Caulobacterales;Hyphomonadaceae;Maricaulis	Mean Depth MLD Sigma [m]*	0.299701
Caulobacterales;Hyphomonadaceae;Maricaulis	Mean Depth Max N2 [m]*	0.231724
Caulobacterales;Hyphomonadaceae;Maricaulis	miTAG.SILVA.Taxo.Richness	0.219953
Caulobacterales;Hyphomonadaceae;Maricaulis	miTAG.SILVA.Phylo.Diversity	0.227507
Caulobacterales;Hyphomonadaceae;Maricaulis	miTAG.SILVA.Chao	0.212635
Caulobacterales;Hyphomonadaceae;Maricaulis	FC - heterotrophs [cells/mL]	0.200564
Caulobacterales;Hyphomonadaceae;Maricaulis	FC - autotrophs [cells/mL]	0.301308
Caulobacterales;Hyphomonadaceae;Oceanicaulis	Mean_Oxygen [umol/kg]*	0.259332
Caulobacterales;Hyphomonadaceae;Oceanicaulis	Mean Depth Max Fluo [m]*	0.337529
Caulobacterales;Hyphomonadaceae;Oceanicaulis	Mean Depth Max O2 [m]*	0.247283
Caulobacterales;Hyphomonadaceae;Oceanicaulis	Mean Depth Min O2 [m]*	0.237568
Caulobacterales;Hyphomonadaceae;Ponticaulis	Mean_Depth [m]*	0.509521
Caulobacterales;Hyphomonadaceae;Ponticaulis	Mean_Temperature [deg C]*	0.241767
[truncated: 4,640 more rows]

## Sheet: Table A8
Var1	Var2	Spearman's rho	p value	q value
[truncated: 4,166 more rows]
